# Supplementary material for: 9-(Methyl­sulfan­yl)acridinium trifluoro­methane­sulfonate
Source: Acta Crystallogr Sect E Struct Rep Online. 2009 Feb 21;65(Pt 3):o566–7. doi: 10.1107/S1600536809004978 (PMC2968655; doi:10.1107/S1600536809004978)
Supplement: Supplementary file 2 [file e-65-0o566-Isup2.hkl]

# 
# h,k,l, Fc-squared, Fo-squared, sigma(Fo-squared) and status flag 
# 
data_I
_shelx_title ' AS111108 in P2(1)/c' 
_shelx_refln_list_code          4 
_shelx_F_calc_maximum      203.14 
_exptl_crystal_F_000       768.00 
_reflns_d_resolution_high  0.8378 
 
loop_ 
 _symmetry_equiv_pos_as_xyz 
 'x, y, z' 
 '-x, y+1/2, -z+1/2' 
 '-x, -y, -z' 
 'x, -y-1/2, z-1/2' 
 
_cell_length_a     7.2992 
_cell_length_b    17.3090 
_cell_length_c    13.0582 
_cell_angle_alpha  90.000 
_cell_angle_beta  103.910 
_cell_angle_gamma  90.000 
 
_shelx_F_squared_multiplier     1.000 
 
loop_ 
 _refln_index_h 
 _refln_index_k 
 _refln_index_l 
 _refln_F_squared_calc 
 _refln_F_squared_meas 
 _refln_F_squared_sigma 
 _refln_observed_status 
   2   0   0     2809.76     2575.40     13.16 o 
   3   0   0      501.04      501.89      4.52 o 
   4   0   0       11.67       16.26      2.50 o 
   5   0   0      316.27      340.79      5.53 o 
   6   0   0      108.36       96.36      8.46 o 
   7   0   0        2.44        3.57      3.56 o 
   8   0   0       58.17       60.40     15.81 o 
   1   1   0     1354.15     1495.18      7.99 o 
   2   1   0     5741.22     5527.25     21.70 o 
   3   1   0     1923.72     1842.04      6.09 o 
   4   1   0     2290.52     2327.31     10.52 o 
   5   1   0      324.24      293.28      3.66 o 
   6   1   0       66.61       52.87      2.97 o 
   7   1   0       35.14       35.29      3.01 o 
   8   1   0        0.50        5.11      9.67 o 
   1   2   0     6364.14     6737.75     57.59 o 
   2   2   0      190.76      178.42      2.59 o 
   3   2   0       18.67       16.12      1.25 o 
   4   2   0      451.32      431.52      3.20 o 
   5   2   0       64.33       73.17      2.35 o 
   6   2   0      273.22      308.05      5.04 o 
   7   2   0       35.40       34.49      4.45 o 
   8   2   0        4.27        1.82     10.85 o 
   1   3   0      730.37      932.42     14.74 o 
   2   3   0     3592.39     3800.14     15.71 o 
   3   3   0      422.39      408.16      4.16 o 
   4   3   0       44.73       42.75      1.69 o 
   5   3   0      269.63      278.43      3.56 o 
   6   3   0      108.28      109.88      4.61 o 
   7   3   0       44.22       41.31      4.68 o 
   8   3   0      153.98      171.41     13.10 o 
   0   4   0      207.71      211.56      5.61 o 
   1   4   0      108.25       93.23      5.69 o 
   2   4   0        5.71        7.06      1.95 o 
   3   4   0      719.01      748.55      4.78 o 
   4   4   0      969.20     1020.63      9.32 o 
   5   4   0      182.46      195.15      3.76 o 
   6   4   0       35.25       33.83      3.62 o 
   7   4   0        6.46       12.16      4.31 o 
   8   4   0        0.97       -2.41     10.01 o 
   1   5   0     2199.77     2283.06     24.45 o 
   2   5   0     1770.81     1939.22     14.41 o 
   3   5   0       26.11       30.59      2.22 o 
   4   5   0      462.12      497.40      4.68 o 
   5   5   0        3.71        2.22      1.82 o 
   6   5   0       69.59       74.48      4.52 o 
   7   5   0       30.54       30.01      4.64 o 
   8   5   0       69.40       74.56     12.11 o 
   0   6   0     1347.89     1280.03     14.48 o 
   1   6   0      298.43      271.24      5.97 o 
   2   6   0     2479.79     2579.37     12.82 o 
   3   6   0      786.10      857.15      7.98 o 
   4   6   0      551.03      590.89      4.93 o 
   5   6   0        8.34        6.21      2.04 o 
   6   6   0       10.94        7.92      1.76 o 
   7   6   0       27.65       31.78      4.74 o 
   8   6   0       32.91       38.45     11.43 o 
   1   7   0        2.11        6.81      4.12 o 
   2   7   0     1076.29     1336.09     16.02 o 
   3   7   0      499.00      547.47      6.38 o 
   4   7   0      763.08      817.51      6.71 o 
   5   7   0      142.99      132.02      5.37 o 
   6   7   0       55.08       56.18      2.56 o 
   7   7   0       47.14       53.96      4.99 o 
   0   8   0     9065.74     8732.60     59.03 o 
   1   8   0        0.04        4.23      3.15 o 
   2   8   0       36.40       21.53      3.48 o 
   3   8   0       13.72       17.35      2.61 o 
   4   8   0       23.12       18.40      3.07 o 
   5   8   0      126.00      121.20      4.38 o 
   6   8   0       61.94       46.49      4.04 o 
   7   8   0        6.09       -0.84      4.39 o 
   1   9   0       27.18       18.20      3.32 o 
   2   9   0      279.89      218.65      6.47 o 
   3   9   0      211.97      230.60      4.49 o 
   4   9   0      236.86      208.85      5.37 o 
   5   9   0       43.29       40.00      3.82 o 
   6   9   0       29.55       17.12      3.82 o 
   7   9   0       12.87       12.80      5.73 o 
   0  10   0     2445.83     2314.14     50.78 o 
   1  10   0      516.57      513.83      6.16 o 
   2  10   0       10.91        7.80      5.07 o 
   3  10   0        1.80        2.18      3.69 o 
   4  10   0      301.68      347.22      9.00 o 
   5  10   0       29.53       26.71      3.78 o 
   6  10   0       30.43       28.59      4.60 o 
   7  10   0        0.06        1.36      5.86 o 
   1  11   0      305.74      358.77      5.82 o 
   2  11   0      449.12      461.36      6.59 o 
   3  11   0      334.37      312.14      7.44 o 
   4  11   0        1.47        3.39      3.88 o 
   5  11   0      112.00      107.49      5.01 o 
   6  11   0       23.35       20.47      4.46 o 
   7  11   0       20.47       21.82      7.91 o 
   0  12   0        1.20        1.45      5.11 o 
   1  12   0      355.34      324.07      6.43 o 
   2  12   0      483.70      484.80     10.46 o 
   3  12   0        5.91        5.55      4.44 o 
   4  12   0      595.54      673.88     15.19 o 
   5  12   0      129.96      123.62      5.24 o 
   6  12   0        3.70        3.48      4.37 o 
   1  13   0      568.37      662.80      9.53 o 
   2  13   0      270.13      274.50      5.89 o 
   3  13   0      599.03      566.03     10.43 o 
   4  13   0      153.39      152.61      4.61 o 
   5  13   0        1.57        0.90      4.51 o 
   6  13   0       87.95       83.43      9.06 o 
   0  14   0        5.00       10.34      6.09 o 
   1  14   0      870.88      975.53     15.15 o 
   2  14   0      227.49      234.96      5.59 o 
   3  14   0       52.35       62.21      4.02 o 
   4  14   0      230.55      229.52      5.12 o 
   5  14   0        1.76       -2.04      8.16 o 
   6  14   0        6.35        2.04      8.34 o 
   1  15   0      130.35      148.05      8.14 o 
   2  15   0      368.00      339.94      6.35 o 
   3  15   0       17.22       13.60      2.75 o 
   4  15   0       69.30       76.74      6.06 o 
   5  15   0       77.75       57.28      9.68 o 
   0  16   0      232.05      257.65     13.14 o 
   1  16   0      102.42      114.56      5.69 o 
   2  16   0      126.27      123.95      5.23 o 
   3  16   0      200.03      244.08      9.08 o 
   4  16   0       86.62       85.04     11.81 o 
   5  16   0        0.12       -1.32      9.11 o 
   1  17   0       41.83       52.07      8.05 o 
   2  17   0        1.66       -3.35     15.19 o 
   3  17   0      281.17      263.47     14.09 o 
   4  17   0        0.00       -0.27     10.16 o 
   0  18   0      144.97      142.30     25.24 o 
   1  18   0        3.25        4.39     15.43 o 
   2  18   0        5.98       11.73     14.87 o 
   3  18   0       17.40       25.77     14.77 o 
   4  18   0        6.25       -2.17     12.45 o 
   1  19   0        4.55        4.52     15.14 o 
   2  19   0       32.56       42.84     16.89 o 
   3  19   0       47.91       44.40     15.06 o 
   0  20   0      103.77      140.12     26.20 o 
   1  20   0       58.62       53.53     17.74 o 
   2  20   0       22.92       25.76     16.99 o 
  -8   1   1       30.95       27.95      7.30 o 
  -7   1   1        4.67        4.70      3.11 o 
  -6   1   1       43.79       37.37      2.13 o 
  -5   1   1       76.81       69.59      2.09 o 
  -4   1   1       11.53       11.70      1.33 o 
  -3   1   1       15.95       10.73      1.89 o 
  -2   1   1    31550.42    31473.17    162.68 o 
   1   1   1     2840.56     3025.37     14.20 o 
   2   1   1       51.51       51.83      1.38 o 
   3   1   1       22.57       22.88      1.47 o 
   4   1   1       37.37       35.94      1.78 o 
   5   1   1        0.64        0.89      1.98 o 
   6   1   1      486.28      470.37      9.40 o 
   7   1   1       17.06       19.05      3.89 o 
   8   1   1       12.17        7.91      9.40 o 
  -8   2   1        4.75        3.22      6.41 o 
  -7   2   1        1.80        1.14      3.61 o 
  -6   2   1      402.69      423.49      6.99 o 
  -5   2   1        0.02        1.91      2.16 o 
  -4   2   1       73.89       79.86      2.40 o 
  -3   2   1     1024.30      927.11      9.67 o 
  -2   2   1     9034.74     9786.14     90.74 o 
  -1   2   1     1918.07     2088.45     11.71 o 
   1   2   1      718.20      635.49      3.78 o 
   2   2   1      838.33      679.05      3.50 o 
   3   2   1     1083.74     1025.93      5.15 o 
   4   2   1      407.12      430.03      3.58 o 
   5   2   1        9.50       13.98      2.01 o 
   6   2   1      185.37      188.87      4.50 o 
   7   2   1        1.18        0.54      3.44 o 
   8   2   1       17.84       12.45     11.21 o 
  -8   3   1      106.86      116.34      8.48 o 
  -7   3   1        0.07        0.78      3.90 o 
  -6   3   1      320.36      335.26      5.48 o 
  -5   3   1       13.26       12.25      2.20 o 
  -4   3   1      126.25      121.74      3.06 o 
  -3   3   1      477.65      465.68      4.63 o 
  -2   3   1     4124.61     4251.24     25.63 o 
  -1   3   1     4917.04     5288.27     45.83 o 
   0   3   1    12081.64    12538.81     80.83 o 
   1   3   1    16649.71    17005.01     71.84 o 
   2   3   1     2066.02     1895.22      7.95 o 
   3   3   1     1618.88     1670.65      5.71 o 
   4   3   1      923.19      892.79      6.84 o 
   5   3   1      322.31      327.09      3.87 o 
   6   3   1       47.75       53.65      3.18 o 
   7   3   1      102.84      112.71      7.37 o 
   8   3   1       41.65       44.76     11.52 o 
  -8   4   1       14.21       20.91      6.64 o 
  -7   4   1       10.92       10.53      3.98 o 
  -6   4   1      927.65      952.98      9.47 o 
  -5   4   1        3.38        2.06      2.33 o 
  -4   4   1      257.21      236.34      5.13 o 
  -3   4   1       39.13       25.71      1.71 o 
  -2   4   1       65.28       69.66      2.51 o 
  -1   4   1     5038.22     4963.33     37.92 o 
   0   4   1     6523.41     6513.14     62.54 o 
   1   4   1        3.63        0.24      2.97 o 
   2   4   1       66.07       58.13      2.09 o 
   3   4   1      244.56      269.63      3.17 o 
   4   4   1      200.83      202.76      2.94 o 
   5   4   1      118.96      117.93      2.88 o 
   6   4   1       49.46       46.60      3.49 o 
   7   4   1        1.53        1.74      4.27 o 
   8   4   1       83.24       92.66     28.87 o 
  -8   5   1        2.52        0.76      6.42 o 
  -7   5   1       32.93       40.14      4.43 o 
  -6   5   1      147.69      151.95      5.03 o 
  -5   5   1       33.04       31.29      3.05 o 
  -4   5   1       89.78       77.13      2.25 o 
  -3   5   1       82.49       70.32      2.49 o 
  -2   5   1     6071.57     5968.62     43.87 o 
  -1   5   1       37.26       29.58      4.63 o 
   0   5   1     3325.85     3146.54     21.20 o 
   1   5   1      715.38      594.15      6.63 o 
   2   5   1     2306.15     2322.30     16.00 o 
   3   5   1       86.02       71.91      2.65 o 
   4   5   1      968.16      985.78      6.15 o 
   5   5   1        6.91        6.85      2.16 o 
   6   5   1       48.57       38.78      2.89 o 
   7   5   1       67.44       83.33      5.62 o 
   8   5   1       87.56       72.13     12.16 o 
  -8   6   1       32.38       23.30     10.26 o 
  -7   6   1        1.13       -1.17      3.91 o 
  -6   6   1      302.24      353.28      6.66 o 
  -5   6   1      639.68      675.46      8.10 o 
  -4   6   1        5.25       13.62      1.98 o 
  -3   6   1      494.69      551.21      5.66 o 
  -2   6   1        2.67       17.06      2.67 o 
  -1   6   1     2427.31     2397.54     18.82 o 
   0   6   1     2781.19     2927.36     19.94 o 
   1   6   1      691.62      855.98      7.52 o 
   2   6   1        2.32        3.29      1.96 o 
   3   6   1      314.89      291.08      5.40 o 
   4   6   1        0.61        1.36      2.35 o 
   5   6   1      197.82      223.12      3.77 o 
   6   6   1      190.44      201.19      4.37 o 
   7   6   1        5.78        3.41      6.81 o 
  -8   7   1       37.22       38.12     10.73 o 
  -7   7   1       24.55       24.59      4.58 o 
  -6   7   1       25.96       28.68      3.87 o 
  -5   7   1       36.26       39.08      2.59 o 
  -4   7   1      471.12      495.37      6.13 o 
  -3   7   1     1008.67     1143.36     16.07 o 
  -2   7   1      183.50      253.98      7.56 o 
  -1   7   1       45.93       54.97      4.46 o 
   0   7   1      112.59       78.22      3.02 o 
   1   7   1     1706.07     1676.06     17.89 o 
   2   7   1        2.86        9.63      2.58 o 
   3   7   1      491.93      418.29      4.66 o 
   4   7   1       34.07       35.47      2.62 o 
   5   7   1       22.93       22.46      2.69 o 
   6   7   1       68.79       74.67      3.41 o 
   7   7   1        4.96        5.45      5.39 o 
  -7   8   1        2.61        2.53      4.64 o 
  -6   8   1        0.50       -1.01      3.97 o 
  -5   8   1      581.32      624.87     13.44 o 
  -4   8   1       11.79        9.78      2.62 o 
  -3   8   1      595.88      676.26     13.08 o 
  -2   8   1     2071.00     2141.34     22.91 o 
  -1   8   1      775.19      849.77      9.31 o 
   0   8   1     1397.46     1737.56     21.90 o 
   1   8   1     3879.83     3876.35     19.74 o 
   2   8   1       99.60       90.11      4.66 o 
   3   8   1     1078.04     1046.57      7.86 o 
   4   8   1      405.40      437.24      5.80 o 
   5   8   1      349.59      390.61      5.93 o 
   6   8   1       18.86       20.65      3.65 o 
   7   8   1       16.38       13.80      5.80 o 
  -7   9   1      149.32      166.14      7.92 o 
  -6   9   1        8.21        7.39      1.59 o 
  -5   9   1       58.68       73.02      5.03 o 
  -4   9   1      195.67      194.40      5.25 o 
  -3   9   1      424.32      400.31      6.55 o 
  -2   9   1       37.15       34.43      3.58 o 
  -1   9   1      350.84      339.85      5.91 o 
   0   9   1     1012.19     1140.49      9.88 o 
   1   9   1     1143.54     1289.92     14.29 o 
   2   9   1        8.39       10.48      3.55 o 
   3   9   1      231.23      166.66      3.39 o 
   4   9   1       53.30       70.31      3.70 o 
   5   9   1      729.98      819.42      8.56 o 
   6   9   1       63.60       69.77      4.13 o 
   7   9   1       20.30       27.73      5.26 o 
  -7  10   1       67.39       61.91      5.45 o 
  -6  10   1        3.17        1.06      5.09 o 
  -5  10   1      231.91      271.96     13.63 o 
  -4  10   1        8.80        8.90      3.26 o 
  -3  10   1      296.06      329.46      5.82 o 
  -2  10   1     1797.51     1550.53     18.79 o 
  -1  10   1        0.02        2.50      3.41 o 
   0  10   1      403.79      305.81      5.84 o 
   1  10   1      442.08      399.69      4.78 o 
   2  10   1       67.76       72.87      2.73 o 
   3  10   1       79.55       99.16      3.01 o 
   4  10   1       35.00       24.27      3.36 o 
   5  10   1       47.23       49.75      3.74 o 
   6  10   1        7.14        6.69      3.71 o 
   7  10   1        5.95        6.08      5.22 o 
  -7  11   1        4.94        7.88      5.85 o 
  -6  11   1       28.55       18.60      5.15 o 
  -5  11   1       76.51       62.51      4.33 o 
  -4  11   1      285.14      276.01      6.94 o 
  -3  11   1      150.17      131.57      5.00 o 
  -2  11   1       10.98       17.97      5.58 o 
  -1  11   1      225.47      246.25      5.29 o 
   0  11   1       14.53        9.23      4.18 o 
   1  11   1      210.29      224.85      4.61 o 
   2  11   1      230.60      229.55      6.33 o 
   3  11   1      906.91      954.70     14.25 o 
   4  11   1       29.27       23.41      3.48 o 
   5  11   1       68.68       76.47      4.19 o 
   6  11   1       32.88       40.42      5.00 o 
   7  11   1        0.10       -0.38      6.13 o 
  -6  12   1        0.07        3.14      5.11 o 
  -5  12   1       57.54       61.00      4.54 o 
  -4  12   1        8.82        7.43      3.48 o 
  -3  12   1       15.54       19.19      3.74 o 
  -2  12   1      269.24      229.12      6.87 o 
  -1  12   1       24.04       29.88      4.11 o 
   0  12   1       69.40       50.86      5.88 o 
   1  12   1      112.61      128.51      3.89 o 
   2  12   1       93.03      100.85      5.84 o 
   3  12   1        2.64        2.86      1.42 o 
   4  12   1       12.84        5.66      3.09 o 
   5  12   1       80.52       78.24      4.80 o 
   6  12   1        0.90       -1.56      5.49 o 
  -6  13   1        7.58        5.46      7.22 o 
  -5  13   1        4.78        2.73      4.40 o 
  -4  13   1        0.14       -1.05      3.39 o 
  -3  13   1       14.15       18.73      4.03 o 
  -2  13   1        7.90        4.73      5.84 o 
  -1  13   1      255.97      275.53      7.76 o 
   0  13   1       60.86       61.88      4.67 o 
   1  13   1      203.07      218.08      5.32 o 
   2  13   1      119.29      143.44      6.71 o 
   3  13   1       28.63       29.87      6.45 o 
   4  13   1       27.64       21.71      2.82 o 
   5  13   1       11.49        4.14      5.37 o 
   6  13   1        0.05       -1.24      7.06 o 
  -6  14   1        0.49        1.97      7.29 o 
  -5  14   1       20.98       26.37     10.73 o 
  -4  14   1       14.93       17.89      3.60 o 
  -3  14   1       80.70       70.47      4.77 o 
  -2  14   1       26.47       26.18      6.09 o 
  -1  14   1       41.52       30.92      6.78 o 
   0  14   1       73.05       64.50      7.54 o 
   1  14   1       97.42      115.52      8.98 o 
   2  14   1       29.29       18.59      5.73 o 
   3  14   1      236.42      194.39     11.99 o 
   4  14   1        6.87       11.05      6.79 o 
   5  14   1        1.50        0.18      5.18 o 
   6  14   1        1.33       -2.63      8.31 o 
  -5  15   1        1.50       -4.43     10.80 o 
  -4  15   1       27.71       15.72     10.40 o 
  -3  15   1       28.91       24.89      3.67 o 
  -2  15   1        5.31       10.73      5.75 o 
  -1  15   1      161.08      143.60      8.44 o 
   0  15   1       13.12        5.50      6.97 o 
   1  15   1       18.08       14.29      7.83 o 
   2  15   1       93.43       97.91     13.83 o 
   3  15   1      243.51      241.16     13.30 o 
   4  15   1        0.12        1.46      7.16 o 
   5  15   1       27.15       29.54      8.12 o 
  -5  16   1      393.24      387.47     18.04 o 
  -4  16   1      128.34      132.47     11.31 o 
  -3  16   1       66.97       85.80      5.09 o 
  -2  16   1      174.83      180.09      7.34 o 
  -1  16   1        4.26        6.85      6.05 o 
   0  16   1        1.66        1.69      7.34 o 
   1  16   1        5.48       -1.11      8.40 o 
   2  16   1       99.78       86.68     14.94 o 
   3  16   1      449.27      426.76     15.83 o 
   4  16   1       25.36       15.89      8.69 o 
   5  16   1       39.67       44.81      8.84 o 
  -4  17   1        5.58        2.64     10.86 o 
  -3  17   1        1.36        1.39     10.76 o 
  -2  17   1        1.58       -0.47     11.68 o 
  -1  17   1       16.08       -2.28     16.90 o 
   0  17   1      229.53      295.73     11.07 o 
   1  17   1       73.38       79.20      9.24 o 
   2  17   1        1.34       -0.11     14.03 o 
   3  17   1       38.64       29.72     13.84 o 
   4  17   1       62.64       54.41      9.58 o 
  -4  18   1        8.74        7.41      9.95 o 
  -3  18   1      100.50      101.97     12.21 o 
  -2  18   1      107.84      131.29     17.13 o 
  -1  18   1        1.99       -7.50     17.54 o 
   0  18   1        4.16       10.14     16.75 o 
   1  18   1      125.72      144.69     33.65 o 
   2  18   1       18.67        2.76     15.65 o 
   3  18   1       24.69       18.15     13.57 o 
  -3  19   1       13.99        8.76     13.97 o 
  -2  19   1        0.01       -0.10     13.94 o 
  -1  19   1        0.18       -1.06     15.99 o 
   0  19   1       24.28       31.38     17.88 o 
   1  19   1        1.04        6.45     15.51 o 
   2  19   1        0.72        3.89     16.16 o 
   3  19   1       43.01       62.09     16.41 o 
  -2  20   1        4.86        9.40     16.76 o 
  -1  20   1       12.27       16.98     18.70 o 
   0  20   1        7.28       -0.01     18.95 o 
   1  20   1        2.16       -8.09     30.57 o 
  -8   0   2        1.52        1.77      8.40 o 
  -7   0   2      412.48      502.53     14.75 o 
  -6   0   2        6.09        4.56      1.90 o 
  -5   0   2      250.69      251.12      7.41 o 
  -4   0   2       55.36       48.98      2.46 o 
  -3   0   2        0.43        1.67      4.25 o 
  -2   0   2    41264.93    40720.82    246.35 o 
  -1   0   2    20950.68    22141.20    386.31 o 
   1   0   2    12073.16    11877.63    107.76 o 
   2   0   2     1858.23     2012.61     11.38 o 
   3   0   2      946.17      918.40      9.68 o 
   4   0   2      271.33      302.25      5.52 o 
   5   0   2       79.01       77.59      3.92 o 
   6   0   2        1.15        2.56      5.57 o 
   7   0   2        0.01        0.34      5.93 o 
   8   0   2       57.41       62.22     16.33 o 
  -8   1   2        3.62        4.64      5.92 o 
  -7   1   2       24.90       20.56      2.88 o 
  -6   1   2      358.92      361.10      5.86 o 
  -5   1   2      924.32      916.59      6.78 o 
  -4   1   2       13.97        9.62      2.11 o 
  -3   1   2      206.53      216.18      4.46 o 
  -2   1   2     9678.10    10041.57    124.42 o 
  -1   1   2      567.19      554.36      4.09 o 
   0   1   2       80.22       76.55      3.27 o 
   1   1   2    15142.92    14807.38     72.28 o 
   2   1   2       75.15       84.14      1.70 o 
   3   1   2     5618.96     5324.72     25.31 o 
   4   1   2      397.54      462.02      3.74 o 
   5   1   2       39.66       26.95      2.35 o 
   6   1   2       97.77       85.35      4.30 o 
   7   1   2        7.76        5.83      4.40 o 
   8   1   2        0.70        2.22     11.82 o 
  -8   2   2        5.75        7.41      5.84 o 
  -7   2   2       78.40       91.30      4.33 o 
  -6   2   2        0.40       -0.73      3.13 o 
  -5   2   2      243.85      243.19      4.05 o 
  -4   2   2     1697.14     1883.93     16.69 o 
  -3   2   2     1903.09     2045.74     13.24 o 
  -2   2   2     4235.49     4684.56     38.25 o 
  -1   2   2      907.51     1094.02      8.35 o 
   0   2   2     8082.75     8333.62     88.13 o 
   1   2   2     1597.17     1399.17      4.93 o 
   2   2   2      138.71      118.30      2.05 o 
   3   2   2     1290.04     1217.92      5.37 o 
   4   2   2     1357.21     1475.94     12.14 o 
   5   2   2      201.02      203.53      3.97 o 
   6   2   2      283.95      288.69      4.98 o 
   7   2   2       21.24       16.83      4.49 o 
   8   2   2        9.53       12.25     11.37 o 
  -8   3   2        0.71        5.87      6.60 o 
  -7   3   2        5.66        2.98      3.78 o 
  -6   3   2      128.15      138.80      4.43 o 
  -5   3   2      633.40      635.04      6.60 o 
  -4   3   2     1327.35     1575.42     21.10 o 
  -3   3   2     1196.16     1295.55     11.25 o 
  -2   3   2     2601.97     2822.80     38.98 o 
  -1   3   2    10776.39    10816.21     91.16 o 
   0   3   2     1134.43      873.80      4.20 o 
   1   3   2      395.35      492.87      4.99 o 
   2   3   2       33.37       35.33      1.66 o 
   3   3   2      537.96      480.37      4.25 o 
   4   3   2       13.89       13.40      1.68 o 
   5   3   2      173.06      163.26      3.64 o 
   6   3   2      191.35      207.42      4.98 o 
   7   3   2       16.63       20.97      4.50 o 
   8   3   2        0.44        1.60     11.19 o 
  -8   4   2       17.31       16.90      7.06 o 
  -7   4   2       21.02       19.67      3.75 o 
  -6   4   2       13.04       15.22      3.35 o 
  -5   4   2        0.01       -0.61      2.42 o 
  -4   4   2     1054.20     1117.78     10.30 o 
  -3   4   2      598.97      665.54     14.31 o 
  -2   4   2     3325.27     3625.88     16.54 o 
  -1   4   2      481.76      472.21      8.19 o 
   0   4   2       91.06       66.43      2.51 o 
   1   4   2        2.78        5.55      1.39 o 
   2   4   2        7.62        2.06      1.80 o 
   3   4   2      127.06       98.25      1.99 o 
   4   4   2       97.74       80.26      2.22 o 
   5   4   2       85.78       71.07      2.40 o 
   6   4   2       30.75       39.66      3.17 o 
   7   4   2        2.02        1.96      6.36 o 
  -8   5   2        4.16       -0.02      6.67 o 
  -7   5   2        0.77        3.46      3.87 o 
  -6   5   2        0.17        0.98      3.50 o 
  -5   5   2      109.26      106.07      4.57 o 
  -4   5   2     1090.72     1167.17      9.12 o 
  -3   5   2      552.44      638.03      5.36 o 
  -2   5   2     1365.76     1491.65     12.41 o 
  -1   5   2     6905.34     6943.56    101.71 o 
   0   5   2        0.29        0.96      1.46 o 
   1   5   2       44.23       46.23      3.18 o 
   2   5   2     2128.89     2131.94      8.20 o 
   3   5   2       38.53       32.69      2.65 o 
   4   5   2        1.13       -0.39      1.68 o 
   5   5   2      263.96      271.34      3.86 o 
   6   5   2       86.75       97.37      4.92 o 
   7   5   2      106.90       95.89      7.00 o 
  -8   6   2       30.10       38.73      6.62 o 
  -7   6   2       35.02       24.12      4.22 o 
  -6   6   2       73.15       75.92      4.70 o 
  -5   6   2      740.39      811.43     10.77 o 
  -4   6   2      835.91      867.78      9.69 o 
  -3   6   2       91.48       95.36      4.42 o 
  -2   6   2     1306.66     1350.30     14.87 o 
  -1   6   2      225.49      263.30      6.62 o 
   0   6   2      133.29      178.05      3.34 o 
   1   6   2        7.89       17.86      3.28 o 
   2   6   2       10.53       15.89      2.18 o 
   3   6   2      476.04      560.41     13.24 o 
   4   6   2      463.57      458.95      4.47 o 
   5   6   2        0.77        1.13      2.15 o 
   6   6   2      547.03      565.69      8.27 o 
   7   6   2      158.59      175.95      8.27 o 
  -8   7   2        3.09        2.64      5.63 o 
  -7   7   2        6.66       13.43      4.30 o 
  -6   7   2        5.96        0.65      4.02 o 
  -5   7   2       11.86        5.09      4.64 o 
  -4   7   2      301.91      276.04      4.49 o 
  -3   7   2      490.75      507.09      9.59 o 
  -2   7   2        0.10        2.63      5.44 o 
  -1   7   2       42.66       39.07      2.00 o 
   0   7   2     2190.33     2319.77     11.19 o 
   1   7   2      573.00      607.11      6.61 o 
   2   7   2     1807.05     1708.68     18.72 o 
   3   7   2     1394.60     1566.04     17.71 o 
   4   7   2        0.79        1.12      2.60 o 
   5   7   2       46.82       41.93      2.77 o 
   6   7   2       42.74       44.41      3.32 o 
   7   7   2       42.79       41.32      6.52 o 
  -7   8   2       21.20       17.34      4.62 o 
  -6   8   2       37.83       37.82      5.57 o 
  -5   8   2       34.96       32.11      2.55 o 
  -4   8   2       38.96       32.63      3.37 o 
  -3   8   2       11.71       12.18      4.75 o 
  -2   8   2     1107.71     1252.74     15.55 o 
  -1   8   2     1768.71     1714.99     23.12 o 
   0   8   2     2591.72     2541.77     21.86 o 
   1   8   2       44.04       81.09      4.57 o 
   2   8   2      474.72      460.12      6.75 o 
   3   8   2      114.62      115.45      3.29 o 
   4   8   2        0.22       -0.61      2.68 o 
   5   8   2      112.19      103.48      3.37 o 
   6   8   2        0.27        0.80      2.69 o 
   7   8   2        0.78        4.06      5.08 o 
  -7   9   2        0.00       -3.18      4.62 o 
  -6   9   2       56.66       42.53      6.54 o 
  -5   9   2       73.78       70.86      3.24 o 
  -4   9   2       77.57       87.10      7.55 o 
  -3   9   2       77.64      101.31      3.31 o 
  -2   9   2      749.24      800.75     13.25 o 
  -1   9   2        2.64       -0.26      3.79 o 
   0   9   2       10.12        9.34      2.95 o 
   1   9   2      864.90      744.03      9.44 o 
   2   9   2       13.82       12.51      3.26 o 
   3   9   2        5.15        3.51      2.19 o 
   4   9   2      192.68      170.32      4.43 o 
   5   9   2       14.36       12.69      2.66 o 
   6   9   2       29.59       25.55      4.93 o 
   7   9   2       21.08       27.83      5.61 o 
  -7  10   2       12.51       12.63      4.86 o 
  -6  10   2        0.20        0.52      6.34 o 
  -5  10   2       58.52       57.21      4.84 o 
  -4  10   2       16.47        6.99      7.25 o 
  -3  10   2       41.76       39.75      2.38 o 
  -2  10   2        2.42        4.34      1.92 o 
  -1  10   2       35.63       29.61      4.13 o 
   0  10   2      144.18      137.99      6.45 o 
   1  10   2      602.90      722.68     10.92 o 
   2  10   2       92.97       83.59      3.90 o 
   3  10   2      304.03      289.45      6.35 o 
   4  10   2       20.56       13.55      3.14 o 
   5  10   2        1.40        1.81      3.48 o 
   6  10   2        2.59        3.46      4.73 o 
   7  10   2        0.69       -4.40      6.12 o 
  -7  11   2       27.73       31.41      6.49 o 
  -6  11   2       48.85       41.67      9.38 o 
  -5  11   2        5.73        5.24      4.30 o 
  -4  11   2        8.80       14.53      7.67 o 
  -3  11   2      476.09      480.44     10.21 o 
  -2  11   2      134.95      109.16      3.28 o 
  -1  11   2     1701.98     1828.10     15.01 o 
   0  11   2        1.09        0.62      3.73 o 
   1  11   2      216.32      208.13      6.81 o 
   2  11   2      557.09      554.46      9.58 o 
   3  11   2       52.26       51.20      4.49 o 
   4  11   2       39.67       28.93      3.21 o 
   5  11   2      160.94      170.17      5.18 o 
   6  11   2        0.43       -0.14      5.49 o 
  -7  12   2       91.37       89.48      7.58 o 
  -6  12   2        2.69        6.09      8.28 o 
  -5  12   2      286.66      296.39      9.19 o 
  -4  12   2       21.79       28.03      8.25 o 
  -3  12   2      530.87      507.47     19.24 o 
  -2  12   2        0.56       -0.45      2.71 o 
  -1  12   2      101.60      100.55      5.53 o 
   0  12   2       48.15       34.67      4.47 o 
   1  12   2      480.96      417.25      8.82 o 
   2  12   2        2.40        7.48      4.46 o 
   3  12   2       90.87       94.42      5.85 o 
   4  12   2      334.37      365.50      6.59 o 
   5  12   2        6.86        6.73      3.93 o 
   6  12   2       30.01       26.04      6.09 o 
  -6  13   2        6.56        3.84      9.66 o 
  -5  13   2       27.52       22.00      8.92 o 
  -4  13   2       71.30       67.06      9.62 o 
  -3  13   2      446.08      419.17     23.01 o 
  -2  13   2       19.02       12.92      3.30 o 
  -1  13   2     2066.42     1966.84     15.64 o 
   0  13   2      418.78      561.99      9.42 o 
   1  13   2      424.87      326.44      9.24 o 
   2  13   2      821.21      932.52     16.48 o 
   3  13   2        5.80        6.59      5.36 o 
   4  13   2       38.82       38.00      4.85 o 
   5  13   2      117.10      109.76      7.65 o 
   6  13   2        6.60        2.30      6.19 o 
  -6  14   2       58.91       62.98     10.06 o 
  -5  14   2      118.64      119.12     11.75 o 
  -4  14   2        0.35        1.55      8.73 o 
  -3  14   2      327.26      303.68     13.57 o 
  -2  14   2       73.84       81.84      7.14 o 
  -1  14   2      212.72      225.72      9.25 o 
   0  14   2      854.18     1009.79     20.03 o 
   1  14   2        0.77       -1.28      5.51 o 
   2  14   2        6.20        7.78      8.19 o 
   3  14   2        2.99        6.59      6.04 o 
   4  14   2      159.84      177.24      7.77 o 
   5  14   2        1.13        0.50      5.83 o 
  -5  15   2        0.68       -1.75     10.43 o 
  -4  15   2       16.90       27.37      8.96 o 
  -3  15   2      144.18      126.61      8.06 o 
  -2  15   2        4.01        0.82      6.44 o 
  -1  15   2      396.97      429.22     13.58 o 
   0  15   2        5.40        0.81      4.94 o 
   1  15   2      950.20      966.80     17.37 o 
   2  15   2      418.20      426.09     18.46 o 
   3  15   2        2.77        0.97      6.34 o 
   4  15   2        6.20        3.10      5.98 o 
   5  15   2       50.91       59.21      8.69 o 
  -5  16   2        0.03        2.47     11.00 o 
  -4  16   2       47.72       35.73     11.50 o 
  -3  16   2       33.76       44.84      9.56 o 
  -2  16   2       15.04        9.20      6.67 o 
  -1  16   2       94.33       90.30      5.42 o 
   0  16   2       17.25       26.49      5.08 o 
   1  16   2      409.07      477.22     14.79 o 
   2  16   2       10.01       18.46     14.20 o 
   3  16   2       20.51        9.73      6.85 o 
   4  16   2      130.75      150.51      8.08 o 
  -4  17   2        5.09        1.06      8.90 o 
  -3  17   2        3.39        9.23     10.10 o 
  -2  17   2       83.60      114.07     11.36 o 
  -1  17   2        1.88        5.04      7.52 o 
   0  17   2        1.28        2.27      8.03 o 
   1  17   2        7.95        9.73     17.19 o 
   2  17   2       54.46       39.94     14.29 o 
   3  17   2      154.78      120.18      8.19 o 
   4  17   2       13.15       11.43      9.23 o 
  -4  18   2        2.25        8.66     11.14 o 
  -3  18   2       37.46       43.21     11.14 o 
  -2  18   2        6.52        4.35     12.84 o 
  -1  18   2        3.32        0.25     17.67 o 
   0  18   2       43.91       31.08     15.86 o 
   1  18   2       16.50       17.70     15.41 o 
   2  18   2       11.36       20.34     10.51 o 
   3  18   2       41.45       37.28     10.37 o 
  -3  19   2       22.23       12.52     10.40 o 
  -2  19   2      181.65      205.83     19.86 o 
  -1  19   2       30.39       25.07     17.41 o 
   0  19   2       31.78       21.67     18.41 o 
   1  19   2      110.87       95.74     19.31 o 
   2  19   2       17.73        7.78      9.66 o 
  -2  20   2       74.05       63.05     16.14 o 
  -1  20   2       16.17       24.20     15.92 o 
   0  20   2       13.33       17.00     17.98 o 
   1  20   2        5.40        5.52     17.65 o 
  -8   1   3        1.91        4.55      6.34 o 
  -7   1   3       12.37        6.47      5.25 o 
  -6   1   3       91.13       93.80      3.46 o 
  -5   1   3       32.86       27.03      2.40 o 
  -4   1   3     1494.61     1625.76      9.46 o 
  -3   1   3       64.82       61.83      3.19 o 
  -2   1   3      209.98      174.89      2.67 o 
  -1   1   3      954.09     1099.56      6.43 o 
   0   1   3     1384.29     1608.24     20.75 o 
   1   1   3      409.13      466.47      5.54 o 
   2   1   3      160.93      166.59      2.48 o 
   3   1   3       87.71      104.37      2.00 o 
   4   1   3     1874.95     2234.81     13.77 o 
   5   1   3       54.36       47.62      2.51 o 
   6   1   3       45.71       44.71      3.58 o 
   7   1   3        6.37        4.55      5.00 o 
  -8   2   3       14.43       15.42      6.44 o 
  -7   2   3       13.24       13.87      2.51 o 
  -6   2   3      517.18      556.81      8.16 o 
  -5   2   3     1132.05     1141.25     10.73 o 
  -4   2   3     2229.97     2525.77     25.40 o 
  -3   2   3     1855.99     2009.86     17.82 o 
  -2   2   3     3988.61     4057.23     16.04 o 
  -1   2   3      673.27      552.97      6.30 o 
   0   2   3     2162.68     1957.31      9.74 o 
   1   2   3      338.39      352.41      4.43 o 
   2   2   3      517.21      514.75      3.98 o 
   3   2   3       52.10       58.50      2.22 o 
   4   2   3      315.63      314.25      4.28 o 
   5   2   3      250.05      266.69      4.46 o 
   6   2   3       15.61       10.51      3.23 o 
   7   2   3       10.08       13.77      4.83 o 
  -8   3   3        5.24        9.57      6.07 o 
  -7   3   3       11.39        8.14      3.68 o 
  -6   3   3      590.93      647.98      7.96 o 
  -5   3   3      262.68      244.73      4.86 o 
  -4   3   3     3180.98     3449.52     19.90 o 
  -3   3   3     7718.87     7950.38     26.77 o 
  -2   3   3     4519.39     4565.82     38.28 o 
  -1   3   3     3208.73     3055.53     27.42 o 
   0   3   3     3648.38     3717.86     14.01 o 
   1   3   3     4272.06     4277.55     17.10 o 
   2   3   3        1.62        0.52      1.51 o 
   3   3   3      621.51      638.70      4.91 o 
   4   3   3       16.44       16.63      2.26 o 
   5   3   3       23.05       16.66      2.72 o 
   6   3   3      112.10      110.13      4.09 o 
   7   3   3        4.72        4.47      4.70 o 
  -8   4   3       65.38       57.89      7.11 o 
  -7   4   3      163.73      161.20      5.52 o 
  -6   4   3       18.04       17.24      3.58 o 
  -5   4   3      316.53      263.80      5.86 o 
  -4   4   3     4379.35     4658.88     22.88 o 
  -3   4   3      110.99      114.92      2.75 o 
  -2   4   3       13.24        7.30      3.12 o 
  -1   4   3     2369.27     2396.29     13.86 o 
   0   4   3      231.46      194.17      2.83 o 
   1   4   3     2643.84     2757.22     13.45 o 
   2   4   3       34.31       29.25      2.00 o 
   3   4   3      366.60      365.25      4.23 o 
   4   4   3      438.05      418.62      4.30 o 
   5   4   3      259.18      277.46      4.61 o 
   6   4   3        0.04       -0.08      3.03 o 
   7   4   3       71.10       79.24      7.23 o 
  -8   5   3       11.50       10.74      6.91 o 
  -7   5   3       95.00       88.42      4.95 o 
  -6   5   3       51.04       57.94      4.06 o 
  -5   5   3      393.81      389.98      7.22 o 
  -4   5   3      377.49      434.41      6.85 o 
  -3   5   3     2269.17     2141.45      9.88 o 
  -2   5   3     2767.67     2988.42     37.79 o 
  -1   5   3     1646.21     1797.56     16.20 o 
   0   5   3     1541.97     1229.58      8.71 o 
   1   5   3     1712.95     1937.54      7.50 o 
   2   5   3      288.59      279.40      3.13 o 
   3   5   3      120.31      111.95      2.83 o 
   4   5   3      279.30      255.15      4.22 o 
   5   5   3        0.14        0.13      2.97 o 
   6   5   3        4.30        5.25      3.30 o 
   7   5   3      120.65      120.54      7.74 o 
  -8   6   3       33.30       32.22      6.59 o 
  -7   6   3        0.14        0.37      4.47 o 
  -6   6   3      177.47      189.13      6.38 o 
  -5   6   3      790.51      784.19     10.37 o 
  -4   6   3        0.02        3.05      1.46 o 
  -3   6   3       11.54       16.29      2.03 o 
  -2   6   3     1000.28      985.82     15.66 o 
  -1   6   3      302.63      281.56      5.40 o 
   0   6   3      403.25      479.72      5.18 o 
   1   6   3      596.54      716.00      7.42 o 
   2   6   3       16.58       20.93      2.12 o 
   3   6   3       49.86       37.94      2.81 o 
   4   6   3       36.53       31.28      2.87 o 
   5   6   3      427.31      511.56      6.44 o 
   6   6   3      363.38      400.71     10.25 o 
   7   6   3       22.84       18.08      6.44 o 
  -8   7   3        7.45        5.76      5.95 o 
  -7   7   3      105.27      116.21      6.42 o 
  -6   7   3      103.25      110.85      8.15 o 
  -5   7   3        2.51       -1.20      3.93 o 
  -4   7   3      150.93      156.99      5.46 o 
  -3   7   3       29.82       18.77      2.89 o 
  -2   7   3      296.35      322.83     12.05 o 
  -1   7   3       46.15       50.49      2.01 o 
   0   7   3      370.32      276.03      5.31 o 
   1   7   3     1159.29     1339.56     11.07 o 
   2   7   3      205.98      175.29      5.25 o 
   3   7   3      223.02      211.32      4.14 o 
   4   7   3     1008.84     1059.02      7.99 o 
   5   7   3       21.78       22.24      3.49 o 
   6   7   3      137.12      131.76      6.33 o 
   7   7   3        5.33        5.81      6.42 o 
  -8   8   3        8.09       19.02      6.09 o 
  -7   8   3        2.93        2.34      5.03 o 
  -6   8   3       50.78       47.08      6.41 o 
  -5   8   3      113.75       93.88      2.71 o 
  -4   8   3       84.25       79.98      3.99 o 
  -3   8   3      103.96      116.35      4.93 o 
  -2   8   3      135.23      124.20      5.10 o 
  -1   8   3      793.23      842.66      8.66 o 
   0   8   3      159.74      171.85      3.56 o 
   1   8   3        0.26        1.10      2.76 o 
   2   8   3      678.69      707.92      6.06 o 
   3   8   3      375.76      423.92      6.72 o 
   4   8   3      309.67      335.62      6.14 o 
   5   8   3        0.01        0.78      3.43 o 
   6   8   3        5.65        5.54      4.48 o 
   7   8   3        7.66        5.06      6.86 o 
  -7   9   3      152.02      176.14      7.90 o 
  -6   9   3        0.03       -0.53      8.06 o 
  -5   9   3       55.50       56.33      2.65 o 
  -4   9   3      591.50      552.76      9.05 o 
  -3   9   3        0.84        2.73      3.60 o 
  -2   9   3     2404.99     2492.38     38.68 o 
  -1   9   3     2330.51     2548.00     29.24 o 
   0   9   3       49.63       52.47      3.42 o 
   1   9   3       10.35        7.22      3.16 o 
   2   9   3        2.20        6.38      3.11 o 
   3   9   3       16.58        8.80      3.28 o 
   4   9   3      131.22      155.26      4.59 o 
   5   9   3      135.75      177.21      5.13 o 
   6   9   3       22.46       16.06      4.88 o 
   7   9   3       34.48       39.04      9.17 o 
  -7  10   3       33.05       32.67      7.21 o 
  -6  10   3       38.65       39.77      9.30 o 
  -5  10   3       19.33       21.04      2.79 o 
  -4  10   3      208.12      225.80      9.23 o 
  -3  10   3       24.26       11.54      6.34 o 
  -2  10   3     1661.68     1691.55     43.19 o 
  -1  10   3       19.27       29.91      2.38 o 
   0  10   3      953.15      822.43      8.42 o 
   1  10   3     1017.72     1224.25     11.66 o 
   2  10   3       39.47       38.23      3.79 o 
   3  10   3      374.88      420.28      6.51 o 
   4  10   3      299.81      299.37      5.67 o 
   5  10   3       26.69       25.47      3.95 o 
   6  10   3      163.37      170.13      7.24 o 
  -7  11   3        3.91        9.55      7.21 o 
  -6  11   3        0.19       -4.00      8.59 o 
  -5  11   3       12.62       11.07      3.13 o 
  -4  11   3      553.71      555.98     15.51 o 
  -3  11   3      156.84      134.46      8.97 o 
  -2  11   3      135.44      144.84      9.99 o 
  -1  11   3      378.26      269.63      7.90 o 
   0  11   3       38.99       54.25      4.22 o 
   1  11   3       88.20       70.92      3.80 o 
   2  11   3       38.03       53.99      4.22 o 
   3  11   3       34.71       45.80      4.77 o 
   4  11   3       67.94       90.40      5.09 o 
   5  11   3        9.24       13.58      4.33 o 
   6  11   3        5.69        9.74      5.69 o 
  -7  12   3        1.52        8.41      7.34 o 
  -6  12   3       20.57       16.72      8.36 o 
  -5  12   3        4.88        4.26      4.12 o 
  -4  12   3       62.61       63.37      8.52 o 
  -3  12   3       45.53       22.70      8.15 o 
  -2  12   3        0.71        2.36      6.52 o 
  -1  12   3      671.80      681.25      6.79 o 
   0  12   3      228.78      201.26      5.90 o 
   1  12   3      443.80      510.77      7.65 o 
   2  12   3       43.28       41.92      4.73 o 
   3  12   3       91.98      116.65      5.55 o 
   4  12   3       29.87       22.90      4.49 o 
   5  12   3        1.97        0.38      5.44 o 
   6  12   3       20.32       19.31      6.16 o 
  -6  13   3        1.64        1.11      9.00 o 
  -5  13   3        2.65        5.00      9.33 o 
  -4  13   3        9.38        9.50      5.41 o 
  -3  13   3       13.94       20.19      8.11 o 
  -2  13   3      267.56      260.70     14.58 o 
  -1  13   3       48.63       41.91      3.55 o 
   0  13   3       81.70       84.31      5.09 o 
   1  13   3      637.05      732.69     11.83 o 
   2  13   3       54.27       56.02      6.69 o 
   3  13   3       40.83       25.98      5.33 o 
   4  13   3       19.74       17.11      5.57 o 
   5  13   3       12.97       17.45      5.99 o 
  -6  14   3        0.01       -0.71      9.86 o 
  -5  14   3        0.50       -0.23      9.18 o 
  -4  14   3        6.60        8.72      5.79 o 
  -3  14   3        6.28        2.66      7.43 o 
  -2  14   3       19.43       19.73      6.51 o 
  -1  14   3      288.96      246.56      5.72 o 
   0  14   3      162.92      130.75      6.64 o 
   1  14   3      148.54      159.44      6.40 o 
   2  14   3       94.35       74.35      5.85 o 
   3  14   3        5.78        3.25      6.57 o 
   4  14   3       40.77       38.26      6.20 o 
   5  14   3        0.12        0.13      5.57 o 
  -5  15   3        4.95        5.15      5.75 o 
  -4  15   3       47.15       41.98      6.42 o 
  -3  15   3       88.63       97.03      9.76 o 
  -2  15   3       19.35       14.74      6.45 o 
  -1  15   3       12.69       10.70      3.81 o 
   0  15   3      159.31      149.20      7.04 o 
   1  15   3       47.14       38.97      6.41 o 
   2  15   3        0.01        4.44      6.14 o 
   3  15   3        0.17        1.53      6.69 o 
   4  15   3       10.17       15.21      6.11 o 
   5  15   3        2.74        8.14      6.26 o 
  -5  16   3        2.00        0.34     10.91 o 
  -4  16   3       29.90       26.71      7.17 o 
  -3  16   3        1.33       -6.83      8.91 o 
  -2  16   3       67.87       69.57      7.44 o 
  -1  16   3      217.70      209.55      6.44 o 
   0  16   3       61.54       48.20      5.84 o 
   1  16   3        1.59       14.06      6.29 o 
   2  16   3       14.53       15.03      8.42 o 
   3  16   3       24.64       28.28      7.34 o 
   4  16   3       59.72       67.12      7.50 o 
  -4  17   3       87.43       91.45      7.92 o 
  -3  17   3       38.04       37.63      9.91 o 
  -2  17   3      130.18      121.16     13.37 o 
  -1  17   3      138.86      190.38     17.10 o 
   0  17   3        3.70       12.31     16.69 o 
   1  17   3       68.42       76.44     10.71 o 
   2  17   3       63.11       46.71     10.71 o 
   3  17   3        0.00        0.86      7.47 o 
   4  17   3       16.08        8.35      8.78 o 
  -4  18   3       73.93       82.51      8.73 o 
  -3  18   3        0.50       -3.84     10.08 o 
  -2  18   3       38.58       48.28     16.56 o 
  -1  18   3        0.80        5.45     15.68 o 
   0  18   3        9.00       11.03     10.44 o 
   1  18   3      180.41      168.78     13.30 o 
   2  18   3        0.44       -6.66     10.34 o 
   3  18   3       21.91       22.15     10.25 o 
  -3  19   3        7.07        7.42      8.17 o 
  -2  19   3       81.57       91.30     17.22 o 
  -1  19   3       66.00       61.91     10.95 o 
   0  19   3        6.79        7.96     10.07 o 
   1  19   3        7.87        4.37      9.96 o 
   2  19   3        2.79        5.45      9.27 o 
  -1  20   3       25.86       31.02      9.79 o 
   0  20   3       15.23        2.80     10.56 o 
  -8   0   4        0.46       -2.82      8.78 o 
  -7   0   4        7.78        2.35      6.89 o 
  -6   0   4        4.11        4.37     10.70 o 
  -5   0   4       16.85       15.93      1.49 o 
  -4   0   4      446.14      395.85      7.82 o 
  -3   0   4        4.38        5.76      2.79 o 
  -2   0   4     6868.61     6779.98     34.32 o 
  -1   0   4     3465.33     3623.56     23.40 o 
   0   0   4      327.60      309.64      4.00 o 
   1   0   4     4254.44     4038.09     28.67 o 
   2   0   4     6483.41     7388.13     65.17 o 
   3   0   4       94.71       92.57      3.00 o 
   4   0   4      797.50      693.98      6.81 o 
   5   0   4       11.96        7.57      3.71 o 
   6   0   4       73.50       70.38      5.09 o 
   7   0   4       34.56       32.15      6.94 o 
  -8   1   4        0.12        0.27      6.30 o 
  -7   1   4        0.22       -0.28      6.53 o 
  -6   1   4      250.96      250.77      3.85 o 
  -5   1   4       17.16       16.11      2.39 o 
  -4   1   4     1236.66     1208.83     26.25 o 
  -3   1   4      235.62      246.38      3.22 o 
  -2   1   4      657.78      631.88      4.52 o 
  -1   1   4     2273.62     2140.40      8.12 o 
   0   1   4      988.95     1113.95      4.99 o 
   1   1   4        5.51        6.43      2.93 o 
   2   1   4      154.42      237.48      3.10 o 
   3   1   4      865.22      961.98      4.71 o 
   4   1   4        4.39        8.97      1.91 o 
   5   1   4       12.38        8.85      2.33 o 
   6   1   4      165.66      170.23      4.66 o 
   7   1   4        0.74       -1.56      5.09 o 
  -8   2   4       11.01        8.15      6.32 o 
  -7   2   4      136.41      140.87      3.65 o 
  -6   2   4       52.16       46.89      3.12 o 
  -5   2   4       29.23       24.60      2.84 o 
  -4   2   4     2981.65     3193.52     32.98 o 
  -3   2   4      375.24      413.97      5.66 o 
  -2   2   4     5121.16     5060.55     26.45 o 
  -1   2   4        7.05        5.58      1.86 o 
   0   2   4     1503.54     1372.16      5.48 o 
   1   2   4      755.64      584.82      5.96 o 
   2   2   4      502.75      539.24      4.22 o 
   3   2   4       35.91       30.50      2.20 o 
   4   2   4     1286.92     1270.70      6.73 o 
   5   2   4        7.09        5.68      2.32 o 
   6   2   4       53.16       49.18      3.94 o 
   7   2   4        6.61        8.18      5.08 o 
  -8   3   4       47.87       44.44      7.06 o 
  -7   3   4       84.26       75.37      3.79 o 
  -6   3   4     1637.71     1746.31     12.13 o 
  -5   3   4        0.06        0.25      3.83 o 
  -4   3   4     1203.48     1400.22     10.85 o 
  -3   3   4      271.64      268.18      4.86 o 
  -2   3   4     3713.17     3791.07     12.66 o 
  -1   3   4     1851.57     1695.94     10.73 o 
   0   3   4       19.52        9.40      2.38 o 
   1   3   4       12.19       11.07      1.83 o 
   2   3   4      837.72      868.30      9.64 o 
   3   3   4      275.18      317.51      4.66 o 
   4   3   4      224.56      228.99      3.69 o 
   5   3   4      128.22      120.05      3.77 o 
   6   3   4       39.22       27.59      3.59 o 
   7   3   4        9.09        6.29      5.34 o 
  -8   4   4        4.24       11.03      6.73 o 
  -7   4   4        3.35        4.53      3.47 o 
  -6   4   4       12.12        6.19      4.16 o 
  -5   4   4       21.31       18.61      4.74 o 
  -4   4   4      791.61      816.30      9.21 o 
  -3   4   4      751.92      896.14      8.88 o 
  -2   4   4      356.96      360.04      4.70 o 
  -1   4   4        6.85        0.93      2.03 o 
   0   4   4     2912.29     2575.36     13.43 o 
   1   4   4      480.50      400.33      3.58 o 
   2   4   4        3.50        7.69      1.67 o 
   3   4   4       94.18       71.64      2.27 o 
   4   4   4      230.32      209.42      4.14 o 
   5   4   4       24.88       22.15      2.91 o 
   6   4   4        4.14        3.42      3.41 o 
   7   4   4        4.21        0.84      6.70 o 
  -8   5   4       10.69       16.85      5.85 o 
  -7   5   4       29.59       24.14      4.65 o 
  -6   5   4      675.14      696.48      9.98 o 
  -5   5   4      138.10      145.02     10.34 o 
  -4   5   4      222.23      238.42      5.37 o 
  -3   5   4        4.43        4.78      1.95 o 
  -2   5   4     1409.88     1460.69     10.41 o 
  -1   5   4        9.88       21.35      1.98 o 
   0   5   4      330.76      297.18      3.60 o 
   1   5   4        7.72        7.68      1.84 o 
   2   5   4      671.84      627.20      4.65 o 
   3   5   4       87.12       81.34      2.51 o 
   4   5   4       61.03       59.89      2.96 o 
   5   5   4        0.74        0.68      3.30 o 
   6   5   4        0.67       -1.13      4.77 o 
   7   5   4        1.54        4.40      7.03 o 
  -8   6   4        7.02       10.79      5.71 o 
  -7   6   4       36.64       33.91      4.79 o 
  -6   6   4      106.02      121.34      6.78 o 
  -5   6   4       31.84       40.89      4.66 o 
  -4   6   4       31.59       38.17      2.21 o 
  -3   6   4       34.39       34.35      2.01 o 
  -2   6   4     2354.42     2379.08     15.82 o 
  -1   6   4      122.56      154.83      2.99 o 
   0   6   4      591.97      545.71      5.19 o 
   1   6   4     1353.25     1493.46     13.54 o 
   2   6   4     1007.54     1091.77      7.11 o 
   3   6   4      196.92      175.13      4.11 o 
   4   6   4      436.56      422.63      5.27 o 
   5   6   4      441.63      481.16      6.59 o 
   6   6   4        0.30       -2.36      6.25 o 
   7   6   4       20.32       20.31      7.46 o 
  -8   7   4       10.12       14.00      6.27 o 
  -7   7   4       16.37       19.59      4.60 o 
  -6   7   4      160.07      134.85      6.69 o 
  -5   7   4      254.07      269.86      7.16 o 
  -4   7   4      130.05      115.29      3.64 o 
  -3   7   4      231.43      222.11      5.84 o 
  -2   7   4       54.13       73.91      4.72 o 
  -1   7   4      143.82      195.72      4.75 o 
   0   7   4       42.05       42.50      2.65 o 
   1   7   4      924.33      986.59      9.00 o 
   2   7   4      589.37      454.95      4.52 o 
   3   7   4       59.17       88.34      3.65 o 
   4   7   4      556.27      588.62      6.56 o 
   5   7   4      512.14      588.36      7.71 o 
   6   7   4        6.70        5.24      6.33 o 
   7   7   4       85.23       86.60      8.68 o 
  -8   8   4        0.56        1.09      6.47 o 
  -7   8   4        1.32        5.56      5.04 o 
  -6   8   4        0.00       -1.66      4.91 o 
  -5   8   4        7.62        8.50      1.17 o 
  -4   8   4        1.81        1.33      2.92 o 
  -3   8   4       52.90       48.33      3.68 o 
  -2   8   4     1278.37     1265.10      9.94 o 
  -1   8   4      957.10     1067.19     20.52 o 
   0   8   4      124.71      101.61      4.29 o 
   1   8   4       35.79       36.98      3.17 o 
   2   8   4       95.71       80.60      2.99 o 
   3   8   4      274.97      308.61      5.59 o 
   4   8   4       35.30       33.84      3.68 o 
   5   8   4       32.02       24.48      3.80 o 
   6   8   4        0.09       -1.59      6.40 o 
  -7   9   4        5.46        5.09      8.48 o 
  -6   9   4       39.29       27.65      7.79 o 
  -5   9   4        0.04        0.35      1.84 o 
  -4   9   4      150.76      112.97      8.74 o 
  -3   9   4      381.17      391.12      6.82 o 
  -2   9   4      264.41      291.91      7.94 o 
  -1   9   4       60.47       55.36      2.74 o 
   0   9   4      311.26      303.30      4.95 o 
   1   9   4       66.24       80.13      3.75 o 
   2   9   4        0.03        2.27      2.71 o 
   3   9   4      220.08      252.18      4.35 o 
   4   9   4       99.34      101.23      5.02 o 
   5   9   4      140.85      128.83      4.92 o 
   6   9   4        6.52        8.90      4.93 o 
  -7  10   4        0.40       -1.82      9.09 o 
  -6  10   4       17.69       17.61      7.33 o 
  -5  10   4      139.05      116.16      5.93 o 
  -4  10   4      157.16      140.78      6.38 o 
  -3  10   4       75.57       90.29      7.70 o 
  -2  10   4        6.60       -0.09      4.63 o 
  -1  10   4      149.91      153.39      3.90 o 
   0  10   4      436.05      495.70      5.63 o 
   1  10   4       57.74       52.50      3.43 o 
   2  10   4        4.75        5.01      2.95 o 
   3  10   4      121.28      133.64      3.98 o 
   4  10   4      286.11      315.59      7.10 o 
   5  10   4        4.90        8.36      4.45 o 
   6  10   4       53.67       59.54      6.59 o 
  -7  11   4        5.71        0.65     10.16 o 
  -6  11   4        1.57       -0.28      7.95 o 
  -5  11   4       33.19       27.98      4.30 o 
  -4  11   4      153.38      179.74     10.88 o 
  -3  11   4      110.11      130.71      9.00 o 
  -2  11   4      351.15      290.77      7.04 o 
  -1  11   4     1384.88     1335.88     17.58 o 
   0  11   4        4.39        1.67      2.11 o 
   1  11   4       97.21      117.83      4.42 o 
   2  11   4      131.61      135.49      4.87 o 
   3  11   4       23.54       23.69      3.37 o 
   4  11   4       70.31       78.96      3.39 o 
   5  11   4        2.16        1.05      5.23 o 
   6  11   4       14.25        7.96      5.72 o 
  -7  12   4        4.24        0.79      9.98 o 
  -6  12   4       17.49       33.12      9.14 o 
  -5  12   4       39.09       37.23      5.33 o 
  -4  12   4       24.66       18.02     12.77 o 
  -3  12   4      275.71      305.57      8.98 o 
  -2  12   4      370.09      368.46      9.19 o 
  -1  12   4      778.10      773.01      7.02 o 
   0  12   4     1300.76     1202.24     11.72 o 
   1  12   4        0.70        1.80      3.95 o 
   2  12   4      159.57      134.87      5.70 o 
   3  12   4       93.62      108.19      4.89 o 
   4  12   4       14.05       16.40      5.09 o 
   5  12   4       54.87       53.16      6.12 o 
  -6  13   4        8.07        2.15      8.35 o 
  -5  13   4       97.04       98.21     10.83 o 
  -4  13   4        5.29        8.94      5.24 o 
  -3  13   4       71.22       63.32      6.52 o 
  -2  13   4     1782.56     1800.21     17.96 o 
  -1  13   4       36.89       42.05      3.27 o 
   0  13   4       42.29       27.08      4.19 o 
   1  13   4        3.58       12.96      4.63 o 
   2  13   4      321.94      351.77     10.24 o 
   3  13   4       20.50       19.73      4.38 o 
   4  13   4        7.50       11.74      5.33 o 
   5  13   4       98.52       89.60      6.93 o 
  -6  14   4        4.53        9.06      9.83 o 
  -5  14   4       11.53       13.87      8.56 o 
  -4  14   4        6.05        5.63      5.38 o 
  -3  14   4      314.51      312.74      9.89 o 
  -2  14   4       64.53       57.17      5.85 o 
  -1  14   4      277.47      307.98      5.41 o 
   0  14   4     1064.48     1164.46     15.54 o 
   1  14   4        0.03        0.18      4.86 o 
   2  14   4      102.97      117.97      6.35 o 
   3  14   4      126.48      131.84      9.29 o 
   4  14   4        3.70        3.22      5.91 o 
   5  14   4      143.36      147.51      8.31 o 
  -5  15   4       82.91       84.35     10.53 o 
  -4  15   4        7.69        6.96      5.94 o 
  -3  15   4       51.96       49.53      6.80 o 
  -2  15   4       83.12       95.59      6.41 o 
  -1  15   4      295.87      322.70      7.79 o 
   0  15   4        2.02       -0.10      5.12 o 
   1  15   4       86.25       88.88      6.22 o 
   2  15   4      419.51      437.89     10.70 o 
   3  15   4       71.74       53.06      7.83 o 
   4  15   4        4.36        8.78      6.41 o 
  -5  16   4        1.61        5.34     10.22 o 
  -4  16   4       46.00       50.16      7.46 o 
  -3  16   4       38.04       43.28      6.59 o 
  -2  16   4        3.85        3.19      5.58 o 
  -1  16   4       12.56       14.60      7.22 o 
   0  16   4       78.90      100.21      6.79 o 
   1  16   4       51.32       55.29      6.96 o 
   2  16   4        0.11        2.49      8.61 o 
   3  16   4       37.89       31.20      7.47 o 
   4  16   4       67.08       65.09      7.72 o 
  -4  17   4        0.00       -0.99      7.00 o 
  -3  17   4        0.24       -2.13      6.62 o 
  -2  17   4        9.96       10.88      6.75 o 
  -1  17   4        0.15       -1.49      8.14 o 
   0  17   4        0.65       -0.51      8.82 o 
   1  17   4       15.68        1.74      9.73 o 
   2  17   4      111.94       86.07     10.65 o 
   3  17   4        8.14        1.68      7.55 o 
  -4  18   4      135.65      172.24      9.94 o 
  -3  18   4        4.52       -1.17      7.32 o 
  -2  18   4       45.30       47.25     10.45 o 
  -1  18   4        0.39       -1.78     10.04 o 
   0  18   4        3.03       -2.30     10.03 o 
   1  18   4       98.50       80.63     11.16 o 
   2  18   4       25.39       26.62      9.23 o 
   3  18   4        0.56        1.51      7.94 o 
  -3  19   4       31.98       31.94      9.69 o 
  -2  19   4        3.39        7.80      8.57 o 
  -1  19   4       79.77       71.98     11.41 o 
   0  19   4        7.48        7.43     11.12 o 
   1  19   4        6.43        4.98     10.29 o 
  -8   1   5       28.22       23.01      6.79 o 
  -7   1   5       17.47        9.50      7.39 o 
  -6   1   5       17.46       17.52      2.19 o 
  -5   1   5       34.04       26.87      4.02 o 
  -4   1   5       14.70       14.77      2.27 o 
  -3   1   5      160.72      155.76      3.09 o 
  -2   1   5      301.52      339.00      4.89 o 
  -1   1   5      627.44      597.74      7.73 o 
   0   1   5       34.70       39.87      1.72 o 
   1   1   5      243.27      252.20      4.67 o 
   2   1   5      986.83     1106.18      9.51 o 
   3   1   5      368.91      423.58      3.63 o 
   4   1   5       17.25       14.74      1.62 o 
   5   1   5       16.09       16.07      2.52 o 
   6   1   5       15.58       15.95      4.90 o 
   7   1   5        9.82       12.93      5.51 o 
  -8   2   5      162.52      169.45      8.85 o 
  -7   2   5        5.11        7.09      2.25 o 
  -6   2   5      522.60      520.70      7.45 o 
  -5   2   5      315.41      338.64      5.91 o 
  -4   2   5       76.51       75.34      2.95 o 
  -3   2   5      208.30      236.74      3.86 o 
  -2   2   5      493.53      501.77      4.37 o 
  -1   2   5      173.34      145.64      2.90 o 
   0   2   5       92.82      104.79      2.37 o 
   1   2   5       50.02       41.73      3.30 o 
   2   2   5      111.10      141.89      6.02 o 
   3   2   5      146.82      142.88      3.23 o 
   4   2   5       17.49       15.41      2.26 o 
   5   2   5       29.89       37.15      2.85 o 
   6   2   5       11.78       20.91      5.03 o 
   7   2   5        0.32       -2.30      5.49 o 
  -8   3   5       12.25        9.62      8.38 o 
  -7   3   5       87.37       79.38      5.31 o 
  -6   3   5      523.25      512.03      7.83 o 
  -5   3   5      271.80      277.47      9.53 o 
  -4   3   5       67.07       51.26      1.99 o 
  -3   3   5      582.31      576.73      5.64 o 
  -2   3   5      941.21      976.49      6.83 o 
  -1   3   5      825.30      955.42      6.91 o 
   0   3   5     2388.11     2536.06     19.46 o 
   1   3   5       93.08       88.72      2.85 o 
   2   3   5        5.86       16.51      2.92 o 
   3   3   5      755.02      796.50      7.18 o 
   4   3   5        0.83        2.59      2.44 o 
   5   3   5       66.62       63.66      3.68 o 
   6   3   5       70.16       66.22      5.84 o 
   7   3   5        2.57        4.21      5.73 o 
  -8   4   5        4.09       -1.14      7.86 o 
  -7   4   5       35.67       32.79      4.69 o 
  -6   4   5      403.33      434.65      7.62 o 
  -5   4   5     1143.81     1149.15     15.96 o 
  -4   4   5      281.81      293.41      4.70 o 
  -3   4   5     1229.21     1221.68      8.65 o 
  -2   4   5     2354.56     2458.72     10.76 o 
  -1   4   5     1073.65     1139.21      9.16 o 
   0   4   5      154.40      145.91      3.59 o 
   1   4   5       65.99       53.61      2.59 o 
   2   4   5     1908.80     1942.58     18.64 o 
   3   4   5      151.01      158.83      3.37 o 
   4   4   5       20.80       15.00      2.98 o 
   5   4   5      150.07      178.84      4.24 o 
   6   4   5        0.73       -3.11      5.13 o 
   7   4   5       10.88       17.08      7.73 o 
  -8   5   5        4.27        1.93      6.51 o 
  -7   5   5      146.61      150.71     11.44 o 
  -6   5   5      598.11      623.96      9.08 o 
  -5   5   5       36.79       29.25      3.83 o 
  -4   5   5       33.41       27.27      2.14 o 
  -3   5   5     1364.22     1481.78     18.44 o 
  -2   5   5      334.96      380.48      5.39 o 
  -1   5   5      309.38      324.77      4.02 o 
   0   5   5       19.26       39.82      2.59 o 
   1   5   5       57.42       65.42      2.28 o 
   2   5   5      132.22      136.61      2.71 o 
   3   5   5      452.29      488.70      5.05 o 
   4   5   5       99.20       97.31      3.83 o 
   5   5   5       95.47       95.70      4.26 o 
   6   5   5      149.54      144.17      7.10 o 
   7   5   5       50.62       58.82      8.42 o 
  -8   6   5       69.37       78.02      8.10 o 
  -7   6   5       25.09       21.75      6.47 o 
  -6   6   5      737.84      822.29     11.84 o 
  -5   6   5       77.56       67.28      4.91 o 
  -4   6   5        9.57        5.13      2.00 o 
  -3   6   5      264.75      234.82      3.65 o 
  -2   6   5      703.42      658.65     11.20 o 
  -1   6   5     3208.84     3413.95     16.54 o 
   0   6   5      266.07      347.69      3.95 o 
   1   6   5      227.26      252.40      4.13 o 
   2   6   5        4.14        0.41      1.68 o 
   3   6   5      477.91      569.16      5.79 o 
   4   6   5        0.00        0.10      3.45 o 
   5   6   5      171.14      194.57      5.27 o 
   6   6   5       28.57       30.05      5.87 o 
  -8   7   5       38.36       36.91      7.21 o 
  -7   7   5      113.31      123.86      7.76 o 
  -6   7   5       20.31       13.06      5.16 o 
  -5   7   5       30.47       40.23      4.17 o 
  -4   7   5       83.62       76.44      2.95 o 
  -3   7   5       18.59       24.02      3.36 o 
  -2   7   5      112.57      123.07      4.19 o 
  -1   7   5       39.95       57.55      2.89 o 
   0   7   5      589.95      726.11      6.89 o 
   1   7   5      440.06      420.17      4.33 o 
   2   7   5      235.00      217.22      3.54 o 
   3   7   5      437.28      554.20      6.14 o 
   4   7   5      469.29      541.39      7.06 o 
   5   7   5       29.78       18.49      4.78 o 
   6   7   5        9.45        4.55      7.15 o 
  -7   8   5       18.47       21.84      8.28 o 
  -6   8   5       38.99       52.81      5.36 o 
  -5   8   5       84.35       80.85      2.92 o 
  -4   8   5      250.92      234.53      7.19 o 
  -3   8   5        6.23        3.81      3.34 o 
  -2   8   5        1.55        2.51      2.97 o 
  -1   8   5      692.17      681.52      8.67 o 
   0   8   5       72.73       52.11      2.85 o 
   1   8   5       37.59       28.82      1.80 o 
   2   8   5     1141.79     1252.69     11.79 o 
   3   8   5       47.84       49.00      3.86 o 
   4   8   5       89.74      109.69      4.97 o 
   5   8   5      174.78      240.63      7.77 o 
   6   8   5       22.55       28.70      7.37 o 
  -7   9   5        9.53       15.40      9.47 o 
  -6   9   5       65.22       67.64      8.52 o 
  -5   9   5       13.35       14.00      2.99 o 
  -4   9   5       35.22       30.74      4.04 o 
  -3   9   5      170.78      196.35     11.41 o 
  -2   9   5       45.68       41.80      6.25 o 
  -1   9   5      127.93      125.85      5.41 o 
   0   9   5       90.07       69.93      3.63 o 
   1   9   5      388.47      343.77      5.39 o 
   2   9   5      656.27      739.52      9.89 o 
   3   9   5      150.06      133.74      5.14 o 
   4   9   5       41.57       59.18      4.44 o 
   5   9   5      111.33      116.16      6.91 o 
   6   9   5        6.25        5.16      8.65 o 
  -7  10   5       29.73       32.72      9.70 o 
  -6  10   5       32.48       33.53      9.46 o 
  -5  10   5       13.22        8.81      3.68 o 
  -4  10   5     1238.51     1367.45     24.83 o 
  -3  10   5     1771.28     1788.49     21.82 o 
  -2  10   5       36.22       30.76      5.14 o 
  -1  10   5     1559.54     1720.85     11.42 o 
   0  10   5        5.53        2.70      1.74 o 
   1  10   5      133.00      140.05      4.45 o 
   2  10   5      105.76       95.26      4.14 o 
   3  10   5      248.59      215.50      4.77 o 
   4  10   5       12.78        4.46      4.42 o 
   5  10   5       37.40       39.78      5.82 o 
   6  10   5       54.24       47.87      9.19 o 
  -7  11   5       10.58       17.55     10.25 o 
  -6  11   5      111.95      113.96     11.15 o 
  -5  11   5      162.34      155.63      6.40 o 
  -4  11   5        6.45       12.36      7.32 o 
  -3  11   5      600.55      640.40     15.09 o 
  -2  11   5        3.09       10.22      4.90 o 
  -1  11   5      545.27      485.83      9.32 o 
   0  11   5       11.83        8.99      1.78 o 
   1  11   5      704.29      697.75     11.25 o 
   2  11   5        3.34        1.81      3.74 o 
   3  11   5        1.38        1.24      2.92 o 
   4  11   5      178.27      198.41      6.83 o 
   5  11   5        1.73        3.56      5.04 o 
  -6  12   5       26.55       30.54      9.40 o 
  -5  12   5       12.04        5.46      3.84 o 
  -4  12   5       39.30       36.65      8.42 o 
  -3  12   5      306.15      332.94      9.38 o 
  -2  12   5        0.67        5.71      5.41 o 
  -1  12   5      543.76      580.87      7.83 o 
   0  12   5       39.48       36.18      4.22 o 
   1  12   5       24.21       22.96      4.69 o 
   2  12   5      223.22      259.85      8.93 o 
   3  12   5        0.94        0.88      3.51 o 
   4  12   5       11.52        6.75      5.54 o 
   5  12   5        1.97        1.72      5.20 o 
  -6  13   5       13.30       14.98     10.06 o 
  -5  13   5        0.04       -2.01      8.44 o 
  -4  13   5       37.26       32.62      6.53 o 
  -3  13   5       55.83       51.50      6.34 o 
  -2  13   5        1.27        0.41      5.01 o 
  -1  13   5        3.52        0.47      3.12 o 
   0  13   5       23.02       36.39      4.81 o 
   1  13   5       50.54       65.31      5.33 o 
   2  13   5        0.88        1.25      4.49 o 
   3  13   5        4.92       16.60      5.83 o 
   4  13   5       31.49       30.98      6.16 o 
   5  13   5       38.02       54.98     10.05 o 
  -6  14   5       12.95       14.36     10.06 o 
  -5  14   5       39.00       43.75     10.01 o 
  -4  14   5       24.32       20.60      6.17 o 
  -3  14   5       82.46       62.00      6.77 o 
  -2  14   5        8.07        8.85      5.10 o 
  -1  14   5      110.91       82.63      4.74 o 
   0  14   5       10.20       16.98      4.78 o 
   1  14   5       47.97       35.74      5.19 o 
   2  14   5        3.07        5.46      5.75 o 
   3  14   5       34.69       29.96      6.46 o 
   4  14   5        9.99        9.74      6.29 o 
  -5  15   5        0.01        1.45      9.70 o 
  -4  15   5        0.16        0.33      6.01 o 
  -3  15   5       39.04       30.75      6.25 o 
  -2  15   5        3.99        0.98      5.70 o 
  -1  15   5       21.90       24.39      3.41 o 
   0  15   5       66.93       62.36      6.20 o 
   1  15   5       52.48       46.32      5.72 o 
   2  15   5       54.20       50.98      9.18 o 
   3  15   5        3.09        2.54      6.82 o 
   4  15   5       64.77       62.82      7.42 o 
  -5  16   5       12.48       11.77     10.46 o 
  -4  16   5       49.28       37.70      6.89 o 
  -3  16   5       54.74       58.70      6.87 o 
  -2  16   5       61.89       64.72      7.26 o 
  -1  16   5      120.05      107.83     15.74 o 
   0  16   5      124.44      128.57     11.45 o 
   1  16   5        1.97        0.37      9.22 o 
   2  16   5       31.04       37.27      9.44 o 
   3  16   5        3.77        0.54      6.85 o 
  -4  17   5       11.35        1.96      6.93 o 
  -3  17   5        0.53       -2.95      6.53 o 
  -2  17   5        1.41        4.13      6.66 o 
  -1  17   5        1.44       14.38      9.32 o 
   0  17   5        3.57       -0.88      9.14 o 
   1  17   5       27.87       47.52     12.92 o 
   2  17   5       28.76       27.69      9.50 o 
   3  17   5       16.74       25.91      7.61 o 
  -3  18   5        3.96       10.52      9.29 o 
  -2  18   5        1.67       -0.85      9.54 o 
  -1  18   5      129.35      142.22     12.41 o 
   0  18   5       52.64       44.31      9.77 o 
   1  18   5        0.00       -0.70     10.21 o 
   2  18   5       14.41        9.32     10.56 o 
  -2  19   5        1.35        3.58      9.88 o 
  -1  19   5       13.98       16.11     11.07 o 
   0  19   5        0.26        0.30      9.99 o 
   1  19   5       35.04       29.51     11.77 o 
  -8   0   6        8.07        7.40     13.78 o 
  -7   0   6       19.05       20.23     11.15 o 
  -6   0   6      115.80      112.26      3.92 o 
  -5   0   6      265.57      258.76      7.38 o 
  -4   0   6      272.59      278.44      5.84 o 
  -3   0   6     2867.93     2774.63     16.11 o 
  -2   0   6       43.79       33.30      2.98 o 
  -1   0   6     1134.50      975.97      8.36 o 
   0   0   6     4660.36     4621.73     39.69 o 
   1   0   6      183.18      108.26      5.39 o 
   2   0   6      415.60      497.11      6.66 o 
   3   0   6      566.16      506.87      6.62 o 
   4   0   6      963.57      999.32     12.94 o 
   5   0   6        9.48        5.76      2.78 o 
   6   0   6       15.81        4.01      7.45 o 
  -8   1   6        5.35       13.14      7.80 o 
  -7   1   6        0.24       -1.37      7.91 o 
  -6   1   6       73.24       78.26      3.92 o 
  -5   1   6        2.53        2.35      2.17 o 
  -4   1   6       40.50       39.59      2.62 o 
  -3   1   6     1350.13     1390.38      8.57 o 
  -2   1   6        8.66        8.50      1.93 o 
  -1   1   6     1782.76     1817.25     10.34 o 
   0   1   6     4380.07     4475.40     30.86 o 
   1   1   6       17.94        5.72      3.24 o 
   2   1   6     1167.31     1090.17     16.26 o 
   3   1   6      123.39      122.75      2.33 o 
   4   1   6       92.01      121.06      2.31 o 
   5   1   6      141.57      110.13      3.65 o 
   6   1   6       11.18        8.51      5.12 o 
  -8   2   6       13.60       14.86      8.11 o 
  -7   2   6        5.02        4.00      3.30 o 
  -6   2   6      145.43      140.75      4.95 o 
  -5   2   6       93.18       87.48      5.15 o 
  -4   2   6      186.59      201.25      3.53 o 
  -3   2   6      631.94      589.49      6.27 o 
  -2   2   6       38.16       44.54      2.40 o 
  -1   2   6     2370.12     2413.13     14.54 o 
   0   2   6       68.70       40.81      2.25 o 
   1   2   6      830.53      818.91     33.79 o 
   2   2   6       76.52      101.40      3.42 o 
   3   2   6      239.10      185.98      3.72 o 
   4   2   6      667.97      674.93      5.76 o 
   5   2   6        0.61        2.76      2.87 o 
   6   2   6       14.70       17.36      5.65 o 
  -8   3   6      216.00      214.43     11.25 o 
  -7   3   6        0.43       -0.91      6.57 o 
  -6   3   6       67.35       75.77      4.63 o 
  -5   3   6      186.89      180.81      6.59 o 
  -4   3   6        3.43        1.24      2.00 o 
  -3   3   6       11.03        5.18      2.44 o 
  -2   3   6     1367.55     1439.90     13.98 o 
  -1   3   6      797.34      733.56      6.46 o 
   0   3   6     1282.02     1403.78     12.10 o 
   1   3   6      476.39      452.24      5.57 o 
   2   3   6      573.01      618.47      4.83 o 
   3   3   6      257.01      268.25      3.97 o 
   4   3   6       16.65       22.44      2.93 o 
   5   3   6       44.26       37.96      3.82 o 
   6   3   6       74.60       64.76      6.18 o 
  -8   4   6       96.52       80.45      7.77 o 
  -7   4   6       10.53       10.52      5.55 o 
  -6   4   6       50.50       43.60      4.26 o 
  -5   4   6        5.56        1.38      3.76 o 
  -4   4   6      120.83      115.38      3.07 o 
  -3   4   6      149.00      165.60      4.35 o 
  -2   4   6      550.45      611.21      6.13 o 
  -1   4   6       76.25       62.49      2.65 o 
   0   4   6     1762.20     1989.98     12.87 o 
   1   4   6      210.28      174.47      5.63 o 
   2   4   6        1.75        1.72      2.57 o 
   3   4   6       44.67       30.11      2.91 o 
   4   4   6       27.48       25.87      3.36 o 
   5   4   6        0.32        1.42      3.38 o 
   6   4   6        5.17        7.10      5.80 o 
  -8   5   6      121.90       89.35      8.60 o 
  -7   5   6       14.57        5.44      5.84 o 
  -6   5   6      102.33       98.16      6.88 o 
  -5   5   6      171.79      199.99      7.98 o 
  -4   5   6        8.08        2.96      2.57 o 
  -3   5   6      171.13      224.21      4.41 o 
  -2   5   6       62.74       46.43      2.97 o 
  -1   5   6       54.75       86.62      3.44 o 
   0   5   6       17.26       14.22      2.82 o 
   1   5   6      371.28      293.65      4.14 o 
   2   5   6       26.40       21.75      2.73 o 
   3   5   6       68.12       58.90      3.43 o 
   4   5   6       36.18       41.41      3.51 o 
   5   5   6      191.62      208.71      6.38 o 
   6   5   6        2.64        4.48      5.93 o 
  -8   6   6      162.08      159.43      9.73 o 
  -7   6   6      178.94      207.04     13.31 o 
  -6   6   6       10.67       10.80      4.54 o 
  -5   6   6      122.97      126.95      5.20 o 
  -4   6   6      383.65      431.59      6.15 o 
  -3   6   6        0.02        0.28      2.69 o 
  -2   6   6       17.26       14.63      2.21 o 
  -1   6   6      322.62      327.68      5.26 o 
   0   6   6      124.83      176.85      4.26 o 
   1   6   6        1.04        1.02      2.16 o 
   2   6   6        0.10       -0.01      1.43 o 
   3   6   6        0.50        0.85      3.02 o 
   4   6   6        3.59        4.37      3.88 o 
   5   6   6      394.27      421.20      9.91 o 
   6   6   6       51.11       49.46      6.55 o 
  -8   7   6       36.76       24.24      7.28 o 
  -7   7   6       13.01       20.82      7.20 o 
  -6   7   6       13.51       13.78      4.03 o 
  -5   7   6       22.44       25.97      2.42 o 
  -4   7   6        5.11        6.07      2.09 o 
  -3   7   6      687.53      726.23     10.21 o 
  -2   7   6      427.36      457.59      9.74 o 
  -1   7   6      133.49      116.32      3.62 o 
   0   7   6     1540.44     1747.44     17.29 o 
   1   7   6      261.68      165.81      3.66 o 
   2   7   6      465.23      614.34      5.34 o 
   3   7   6      392.17      306.40      4.71 o 
   4   7   6      200.53      269.96      6.54 o 
   5   7   6      421.78      392.85     11.07 o 
   6   7   6       56.64       56.38      9.90 o 
  -7   8   6        7.72        8.18      6.67 o 
  -6   8   6       47.71       47.59      5.12 o 
  -5   8   6       68.57       58.83      2.85 o 
  -4   8   6      251.55      262.45      6.59 o 
  -3   8   6        4.86        0.90      3.36 o 
  -2   8   6      158.57      164.24      6.31 o 
  -1   8   6      126.37      148.60      3.79 o 
   0   8   6      235.21      290.47      4.52 o 
   1   8   6       12.15        7.14      2.27 o 
   2   8   6      214.95      228.87      4.07 o 
   3   8   6       88.60       65.74      4.02 o 
   4   8   6       98.82       97.58      5.72 o 
   5   8   6       54.69       59.07      9.26 o 
   6   8   6       18.89        5.48      8.31 o 
  -7   9   6        4.16        5.24      7.01 o 
  -6   9   6       14.46       12.30      6.33 o 
  -5   9   6      208.77      208.03      8.95 o 
  -4   9   6       10.50        3.47      3.82 o 
  -3   9   6      266.47      288.83     11.14 o 
  -2   9   6        2.93        2.13      4.24 o 
  -1   9   6       17.56       12.92      3.80 o 
   0   9   6      333.78      380.74      5.13 o 
   1   9   6        0.22        1.92      1.76 o 
   2   9   6       81.40       48.52      4.18 o 
   3   9   6      315.11      356.79      7.95 o 
   4   9   6        4.46        1.77      3.84 o 
   5   9   6       32.80       25.02      8.07 o 
   6   9   6       29.01       28.19      8.84 o 
  -7  10   6       56.20       39.45      9.39 o 
  -6  10   6        2.96        2.76      7.35 o 
  -5  10   6        2.03        3.50      3.80 o 
  -4  10   6        5.72        0.77      6.59 o 
  -3  10   6      501.04      500.70     11.01 o 
  -2  10   6        0.22       -2.52      5.57 o 
  -1  10   6      173.63      170.57      7.49 o 
   0  10   6        5.40        9.43      3.83 o 
   1  10   6      242.25      263.81      6.29 o 
   2  10   6      287.37      267.83      5.65 o 
   3  10   6      236.09      261.69      7.66 o 
   4  10   6      107.42      127.35      6.33 o 
   5  10   6       11.38        8.93      8.75 o 
  -7  11   6        7.25       11.88     10.22 o 
  -6  11   6       85.84       76.41     10.87 o 
  -5  11   6      102.05       95.29      8.42 o 
  -4  11   6       44.35       57.59      8.69 o 
  -3  11   6      104.95       87.75      7.38 o 
  -2  11   6      511.21      579.94     10.58 o 
  -1  11   6      203.09      213.14      5.73 o 
   0  11   6      228.07      259.23      4.23 o 
   1  11   6      516.06      491.33      8.15 o 
   2  11   6      350.95      372.42      8.67 o 
   3  11   6       10.95       10.38      4.50 o 
   4  11   6       31.86       35.82      6.93 o 
   5  11   6       18.67       13.70      8.75 o 
  -6  12   6        9.12       10.85      8.04 o 
  -5  12   6        0.69        0.48      8.09 o 
  -4  12   6      211.79      220.69      8.57 o 
  -3  12   6      158.37      122.43      7.07 o 
  -2  12   6       41.97       41.47      5.52 o 
  -1  12   6      513.46      533.64     17.06 o 
   0  12   6      134.92      135.54      6.85 o 
   1  12   6       20.41       25.76      4.66 o 
   2  12   6       14.85       18.44      4.50 o 
   3  12   6       73.00       69.67      6.53 o 
   4  12   6       34.25       32.44      5.43 o 
   5  12   6        1.69        8.84      9.01 o 
  -6  13   6       22.05       17.16     10.09 o 
  -5  13   6      360.45      386.12     16.01 o 
  -4  13   6        0.10        4.97      5.48 o 
  -3  13   6       56.90       48.21      6.25 o 
  -2  13   6      652.46      692.78     13.23 o 
  -1  13   6        1.08        2.76      4.32 o 
   0  13   6      323.44      310.98      7.49 o 
   1  13   6      326.48      317.47     10.49 o 
   2  13   6       11.31       11.19      4.81 o 
   3  13   6      391.07      401.02     10.49 o 
   4  13   6        1.60       -1.27      9.43 o 
  -6  14   6        0.24        2.72     10.06 o 
  -5  14   6        5.01        9.03      5.86 o 
  -4  14   6      136.62      131.72      8.19 o 
  -3  14   6       22.38       16.93      5.82 o 
  -2  14   6       67.14       64.34      5.95 o 
  -1  14   6      239.71      257.90      7.21 o 
   0  14   6      133.17      139.67      7.33 o 
   1  14   6      164.63      177.22      6.89 o 
   2  14   6       15.83       20.15      7.37 o 
   3  14   6        1.41       -0.37      6.06 o 
   4  14   6        4.20        9.01      9.25 o 
  -5  15   6       13.41       19.75     10.15 o 
  -4  15   6        6.73        3.59      6.22 o 
  -3  15   6        0.55       -0.28      5.91 o 
  -2  15   6       54.89       71.84      6.33 o 
  -1  15   6        5.92        6.92      4.96 o 
   0  15   6       46.05       50.35      9.24 o 
   1  15   6      158.47      173.90     11.49 o 
   2  15   6       90.66       81.47      9.33 o 
   3  15   6       83.41       92.29      7.65 o 
   4  15   6        0.48       -3.25      9.06 o 
  -5  16   6        7.16       10.50      9.75 o 
  -4  16   6       46.18       44.11      7.67 o 
  -3  16   6       56.85       50.05      6.76 o 
  -2  16   6       22.45       12.78      5.89 o 
  -1  16   6        7.37       11.63      8.82 o 
   0  16   6      105.15      109.36     11.04 o 
   1  16   6       24.56       23.73      9.00 o 
   2  16   6       19.27       21.00      8.10 o 
   3  16   6      181.45      193.02      9.57 o 
  -4  17   6       24.98       37.61      7.65 o 
  -3  17   6       24.05       15.17      6.56 o 
  -2  17   6        0.95       -0.73      8.76 o 
  -1  17   6       50.32       59.46     10.03 o 
   0  17   6        2.38        1.41      9.86 o 
   1  17   6        5.96        0.78      9.77 o 
   2  17   6       64.87       51.67     10.57 o 
  -3  18   6       12.30       22.01      9.65 o 
  -2  18   6        4.62       -2.48      9.66 o 
  -1  18   6        0.73        1.21      9.31 o 
   0  18   6       25.69       13.61     10.20 o 
   1  18   6        0.26       -2.33     10.51 o 
  -1  19   6       33.11       33.75     10.66 o 
  -8   1   7        0.96        1.83      8.56 o 
  -7   1   7       12.86       16.35      7.39 o 
  -6   1   7        7.41       10.29      2.05 o 
  -5   1   7       12.56        9.25      2.88 o 
  -4   1   7        4.44        5.03      2.35 o 
  -3   1   7        2.08       -0.71      2.35 o 
  -2   1   7        6.55       14.28      2.35 o 
  -1   1   7      271.45      240.85      3.84 o 
   0   1   7       17.90       10.72      1.77 o 
   1   1   7       56.03       39.61      3.24 o 
   2   1   7       38.90       44.05      3.22 o 
   3   1   7       40.70       48.52      2.00 o 
   4   1   7       78.13       81.67      3.16 o 
   5   1   7       36.98       34.23      6.52 o 
   6   1   7       94.76       92.81      6.95 o 
  -8   2   7       13.45       13.40      9.69 o 
  -7   2   7       30.67       24.05      7.86 o 
  -6   2   7       63.72       68.74      4.94 o 
  -5   2   7       21.54       13.98      2.96 o 
  -4   2   7      234.04      260.10      4.38 o 
  -3   2   7      180.66      191.55      4.22 o 
  -2   2   7        1.06        4.62      2.32 o 
  -1   2   7      270.62      215.18      4.28 o 
   0   2   7        0.07        2.24      2.19 o 
   1   2   7      440.32      427.48      8.63 o 
   2   2   7        0.38        1.57      3.08 o 
   3   2   7      395.28      363.09      6.33 o 
   4   2   7        1.56        1.05      2.59 o 
   5   2   7       15.37       14.90      6.25 o 
   6   2   7       27.27       29.11      6.19 o 
  -8   3   7       20.99       11.24      8.14 o 
  -7   3   7       69.54       74.46      7.76 o 
  -6   3   7        0.23        0.83      3.68 o 
  -5   3   7       31.39       28.05      3.10 o 
  -4   3   7       27.36       20.89      2.47 o 
  -3   3   7      734.45      830.53      8.21 o 
  -2   3   7     3168.44     3619.25     26.48 o 
  -1   3   7     1282.04     1323.60     10.28 o 
   0   3   7      184.33      218.06      3.24 o 
   1   3   7      190.65      176.48      4.00 o 
   2   3   7       61.72       59.41      2.48 o 
   3   3   7      201.27      213.92      5.65 o 
   4   3   7      254.02      267.49      5.15 o 
   5   3   7        0.00        0.29      4.35 o 
   6   3   7       33.71       31.80      6.35 o 
  -8   4   7       32.97       25.92      7.13 o 
  -7   4   7       29.48       28.06      7.32 o 
  -6   4   7      186.15      172.91     10.07 o 
  -5   4   7       43.78       58.83      3.52 o 
  -4   4   7       72.99       67.69      3.83 o 
  -3   4   7      343.31      390.45      7.50 o 
  -2   4   7      864.58      845.35      8.26 o 
  -1   4   7      218.41      226.17      3.92 o 
   0   4   7      628.75      722.93      8.62 o 
   1   4   7      686.24      746.76      6.74 o 
   2   4   7       86.42      101.27      2.54 o 
   3   4   7     1086.24     1169.98     13.25 o 
   4   4   7      226.75      216.22      5.27 o 
   5   4   7       31.87       28.53      6.27 o 
   6   4   7       34.26       50.72      6.78 o 
  -8   5   7       52.32       40.41      7.74 o 
  -7   5   7      123.43      127.30      9.13 o 
  -6   5   7        1.93        2.39      4.22 o 
  -5   5   7      263.01      278.39      5.76 o 
  -4   5   7      209.55      198.20      4.68 o 
  -3   5   7       83.41       90.51      3.54 o 
  -2   5   7        9.59        1.94      2.70 o 
  -1   5   7     1002.00     1061.47     14.59 o 
   0   5   7        1.91        2.91      1.78 o 
   1   5   7      455.36      428.00      5.32 o 
   2   5   7        3.21        1.21      3.36 o 
   3   5   7        0.74       -1.33      4.98 o 
   4   5   7      631.85      709.07     10.95 o 
   5   5   7      228.31      255.28      9.88 o 
   6   5   7       10.74        3.74      6.14 o 
  -8   6   7      205.51      213.07     10.88 o 
  -7   6   7       19.28       16.72      6.32 o 
  -6   6   7       47.47       52.13      5.02 o 
  -5   6   7       90.60      107.69      3.77 o 
  -4   6   7      376.56      376.71      7.33 o 
  -3   6   7       89.69       94.32      3.95 o 
  -2   6   7      178.54      150.28      4.19 o 
  -1   6   7       71.86       56.29      3.18 o 
   0   6   7       23.33       11.15      2.59 o 
   1   6   7       37.83       67.20      3.10 o 
   2   6   7      552.58      656.74      7.17 o 
   3   6   7       11.68        3.48      3.93 o 
   4   6   7        5.77        2.52      3.73 o 
   5   6   7       11.41       10.26      5.72 o 
   6   6   7       49.02       65.44      8.25 o 
  -7   7   7        6.81        7.46      6.38 o 
  -6   7   7       75.67       70.93      5.21 o 
  -5   7   7        0.09        0.17      2.58 o 
  -4   7   7       19.00       13.71      2.50 o 
  -3   7   7      210.08      220.89      5.00 o 
  -2   7   7      328.24      352.99      6.41 o 
  -1   7   7        7.33       11.49      3.05 o 
   0   7   7      257.76      242.67      4.59 o 
   1   7   7      112.03      116.54      3.21 o 
   2   7   7      125.08       84.14      4.28 o 
   3   7   7      522.47      641.04      8.61 o 
   4   7   7       31.54       42.85      4.53 o 
   5   7   7        9.19        5.88      6.04 o 
   6   7   7        0.50       -2.22      9.05 o 
  -7   8   7        1.18        2.10      7.42 o 
  -6   8   7      120.49      121.66      9.01 o 
  -5   8   7        0.84        1.32      2.38 o 
  -4   8   7      341.55      334.12     12.58 o 
  -3   8   7        2.42        0.87      5.35 o 
  -2   8   7      386.14      429.82      5.36 o 
  -1   8   7      382.92      424.50      7.26 o 
   0   8   7      225.77      255.90      4.92 o 
   1   8   7      198.75      205.20      4.57 o 
   2   8   7      364.68      349.86      6.16 o 
   3   8   7      202.10      197.36      4.15 o 
   4   8   7        8.81       19.92      6.78 o 
   5   8   7      154.30      155.70     11.26 o 
  -7   9   7       25.63       26.64      9.66 o 
  -6   9   7      223.82      281.89     12.08 o 
  -5   9   7      540.50      584.59     15.85 o 
  -4   9   7        2.04        3.45      8.23 o 
  -3   9   7      513.82      576.64     15.30 o 
  -2   9   7       28.58       27.98      2.34 o 
  -1   9   7       97.64       59.51      3.68 o 
   0   9   7     1529.83     1654.96     24.03 o 
   1   9   7      112.77       90.44      3.72 o 
   2   9   7       70.56       64.09      2.97 o 
   3   9   7        3.08        1.89      2.70 o 
   4   9   7      115.21      110.71     10.91 o 
   5   9   7       35.09       34.88      9.62 o 
  -7  10   7        1.00       -2.51      7.54 o 
  -6  10   7       73.94       60.88      9.18 o 
  -5  10   7      798.74      879.02     16.63 o 
  -4  10   7        0.95        4.52      7.66 o 
  -3  10   7        2.93        4.36      5.69 o 
  -2  10   7      202.88      242.69      9.33 o 
  -1  10   7      371.39      449.14     10.70 o 
   0  10   7       97.68       86.11      8.27 o 
   1  10   7      746.06      768.57      8.09 o 
   2  10   7      195.54      201.66      9.76 o 
   3  10   7        0.69       -1.77      3.46 o 
   4  10   7       48.67       42.73      8.67 o 
   5  10   7       71.93       92.28     13.62 o 
  -7  11   7        5.76        8.29     10.27 o 
  -6  11   7       24.09       25.59      8.82 o 
  -5  11   7       43.18       16.74     10.67 o 
  -4  11   7       14.88       12.59      5.16 o 
  -3  11   7      439.96      441.06     10.17 o 
  -2  11   7       10.34       13.64      7.08 o 
  -1  11   7      184.70      151.71      7.20 o 
   0  11   7       44.59       59.18      6.44 o 
   1  11   7      251.92      281.58      8.50 o 
   2  11   7       62.69       73.05      6.37 o 
   3  11   7        1.92        1.09      4.65 o 
   4  11   7        1.68       -0.28      9.29 o 
   5  11   7        9.03        7.69      8.78 o 
  -6  12   7       24.96       19.48      9.55 o 
  -5  12   7       30.84       17.60      9.48 o 
  -4  12   7        5.76       14.00      5.78 o 
  -3  12   7       15.94       16.45      5.25 o 
  -2  12   7        0.52        2.04      4.89 o 
  -1  12   7      228.38      215.89      6.12 o 
   0  12   7      226.49      180.51      4.21 o 
   1  12   7      108.08      124.98      5.85 o 
   2  12   7      276.28      317.15      9.95 o 
   3  12   7       24.59       16.71      4.94 o 
   4  12   7        4.89        7.28      8.91 o 
  -6  13   7        0.75        5.42      8.41 o 
  -5  13   7        1.65        3.71      5.25 o 
  -4  13   7       26.73       21.41      5.89 o 
  -3  13   7       35.69       26.22      5.83 o 
  -2  13   7        0.26       -2.68      5.00 o 
  -1  13   7        5.08        3.77      4.11 o 
   0  13   7       68.17       83.69      5.90 o 
   1  13   7        3.55        0.78      4.91 o 
   2  13   7        1.64        1.80      6.75 o 
   3  13   7       34.37       28.85      5.50 o 
   4  13   7        0.93        7.47      9.38 o 
  -5  14   7       19.32       27.78      9.40 o 
  -4  14   7        0.13       -0.98      5.81 o 
  -3  14   7        6.46        7.60      5.57 o 
  -2  14   7        0.00        1.26      5.14 o 
  -1  14   7        1.75        4.67      3.99 o 
   0  14   7        0.11        1.60      5.82 o 
   1  14   7       16.18        9.25      5.68 o 
   2  14   7       15.48        9.27      7.22 o 
   3  14   7       23.37       11.08      9.15 o 
  -5  15   7       11.84       14.49      9.69 o 
  -4  15   7       24.63       27.02      6.58 o 
  -3  15   7       11.77       16.98      6.28 o 
  -2  15   7       57.01       47.24      6.11 o 
  -1  15   7        1.62        5.50      7.77 o 
   0  15   7       94.29       92.79     10.59 o 
   1  15   7       14.93        9.26      8.61 o 
   2  15   7       35.56       44.56      7.95 o 
   3  15   7       78.76       76.98     11.78 o 
  -4  16   7        6.79        4.79      6.60 o 
  -3  16   7        0.10       -1.99      5.96 o 
  -2  16   7        0.34       -6.23      8.42 o 
  -1  16   7        2.87        5.15      8.75 o 
   0  16   7       14.95       16.39      9.82 o 
   1  16   7        1.67        1.89      9.34 o 
   2  16   7       69.01       83.20      9.65 o 
  -3  17   7       55.24       67.34      9.93 o 
  -2  17   7       14.16       23.08      9.93 o 
  -1  17   7       10.68       16.30      9.01 o 
   0  17   7       62.41       70.25     11.18 o 
   1  17   7       60.60       48.94      9.97 o 
   2  17   7        0.49        6.10     12.01 o 
  -2  18   7       15.90       17.92     10.43 o 
  -1  18   7        2.88        6.00     10.75 o 
   0  18   7        2.74        2.49      8.72 o 
  -8   0   8        3.80       12.67     14.53 o 
  -7   0   8       13.39        8.15     13.26 o 
  -6   0   8       21.16       21.85      4.76 o 
  -5   0   8       68.16       96.67      5.79 o 
  -4   0   8       55.88       69.64      4.59 o 
  -3   0   8      705.57      686.10     10.48 o 
  -2   0   8      246.18      274.82      8.31 o 
  -1   0   8        0.01        2.93      2.78 o 
   0   0   8     1538.91     1424.99     10.32 o 
   1   0   8       19.89       24.46      2.50 o 
   2   0   8      124.71      146.42      7.72 o 
   3   0   8      341.60      285.47      8.57 o 
   4   0   8      536.90      529.28      7.39 o 
   5   0   8      209.34      213.41     13.09 o 
   6   0   8       44.69       37.97      9.71 o 
  -8   1   8       53.49       67.60     10.01 o 
  -7   1   8       13.46       10.45     11.32 o 
  -6   1   8        9.36        9.34      2.88 o 
  -5   1   8      588.45      666.06      8.25 o 
  -4   1   8       74.12       61.02      3.29 o 
  -3   1   8      108.06      109.12      3.84 o 
  -2   1   8     1919.25     2006.73     17.63 o 
  -1   1   8        0.09       -0.39      2.06 o 
   0   1   8       58.54       57.92      3.55 o 
   1   1   8      388.69      354.99      4.63 o 
   2   1   8     1046.80      959.90      7.75 o 
   3   1   8      667.19      726.56      8.95 o 
   4   1   8        0.04        2.35      1.99 o 
   5   1   8       68.59       49.43      6.14 o 
   6   1   8        1.46       -0.08      7.01 o 
  -8   2   8        0.58       -1.58     10.16 o 
  -7   2   8       13.38        9.61      6.96 o 
  -6   2   8        2.26        2.05      2.52 o 
  -5   2   8       47.84       44.66      3.98 o 
  -4   2   8      305.85      293.45      4.96 o 
  -3   2   8      707.24      662.40      8.07 o 
  -2   2   8       54.63       59.26      3.31 o 
  -1   2   8       12.41       12.87      2.40 o 
   0   2   8     1205.28     1241.94     21.53 o 
   1   2   8      174.03      198.36      4.28 o 
   2   2   8      231.92      258.11      5.63 o 
   3   2   8      208.90      179.83      2.78 o 
   4   2   8       75.56       65.63      3.86 o 
   5   2   8       68.62       75.25      6.69 o 
   6   2   8       21.74       30.90      7.14 o 
  -8   3   8       17.22       26.77      9.69 o 
  -7   3   8        0.41        1.64      5.84 o 
  -6   3   8        6.04        7.74      4.44 o 
  -5   3   8       39.65       37.72      3.26 o 
  -4   3   8      165.62      194.53      4.51 o 
  -3   3   8        1.89       -2.06      3.56 o 
  -2   3   8       56.74       27.11      3.00 o 
  -1   3   8      543.67      501.32      5.38 o 
   0   3   8       58.12       72.98      3.31 o 
   1   3   8        6.07       11.26      2.53 o 
   2   3   8      190.57      193.01      4.90 o 
   3   3   8        0.61        0.16      4.26 o 
   4   3   8       86.12       85.71      4.81 o 
   5   3   8        0.22       -0.87      5.46 o 
   6   3   8       27.90       28.48      7.59 o 
  -8   4   8        6.82        6.31      6.98 o 
  -7   4   8       67.32       68.50      7.97 o 
  -6   4   8        1.40       -1.47      5.39 o 
  -5   4   8       40.95       30.19      3.09 o 
  -4   4   8        0.32        3.25      2.90 o 
  -3   4   8        4.98        0.36      3.22 o 
  -2   4   8      497.82      511.09     10.67 o 
  -1   4   8      198.38      212.38      3.86 o 
   0   4   8      122.06      104.77      2.58 o 
   1   4   8      623.68      638.21      6.72 o 
   2   4   8        0.39        1.62      2.20 o 
   3   4   8      321.00      352.45      7.45 o 
   4   4   8       18.05       14.46      5.25 o 
   5   4   8        0.03        1.92      6.07 o 
  -8   5   8        5.30        7.66      7.48 o 
  -7   5   8        8.20       11.59      7.22 o 
  -6   5   8       62.80       75.83      5.40 o 
  -5   5   8       45.02       45.78      4.12 o 
  -4   5   8      100.05      103.47      4.42 o 
  -3   5   8       40.19       29.78      3.65 o 
  -2   5   8      778.25      726.34     13.72 o 
  -1   5   8      273.93      217.26      3.96 o 
   0   5   8       54.84       45.85      2.05 o 
   1   5   8       38.93       36.43      3.42 o 
   2   5   8       58.47       49.08      5.21 o 
   3   5   8      602.64      639.32      9.44 o 
   4   5   8      115.34      107.39      6.26 o 
   5   5   8       17.50       20.52      5.99 o 
  -7   6   8        6.62        8.10      6.95 o 
  -6   6   8        2.23        1.90      4.30 o 
  -5   6   8        1.83        8.34      3.72 o 
  -4   6   8      344.83      392.50     12.49 o 
  -3   6   8        0.08        0.77      3.27 o 
  -2   6   8        5.70        3.99      2.99 o 
  -1   6   8       43.65       46.96      2.81 o 
   0   6   8      154.52      163.79      3.22 o 
   1   6   8      137.49      124.62      4.20 o 
   2   6   8       36.05       28.56      5.07 o 
   3   6   8      783.73      827.25     12.16 o 
   4   6   8       99.70       98.06      5.74 o 
   5   6   8        0.16        0.93      6.21 o 
  -7   7   8      138.53      136.02     14.37 o 
  -6   7   8       32.32       33.74      8.60 o 
  -5   7   8       26.52       26.87      3.28 o 
  -4   7   8       80.46       76.29      9.68 o 
  -3   7   8       92.63       87.89      3.98 o 
  -2   7   8      601.08      654.43      8.86 o 
  -1   7   8      227.37      247.98      5.99 o 
   0   7   8       56.28       67.39      3.04 o 
   1   7   8        7.49        8.36      3.35 o 
   2   7   8        4.72        0.78      4.19 o 
   3   7   8      204.21      200.05      7.66 o 
   4   7   8        1.71       -1.02      5.64 o 
   5   7   8        3.23       -1.41      6.36 o 
  -7   8   8       73.63       62.01      9.26 o 
  -6   8   8       11.84        9.17      8.82 o 
  -5   8   8      106.11      106.51      3.93 o 
  -4   8   8        0.87        0.54      1.76 o 
  -3   8   8       46.56       50.01      3.18 o 
  -2   8   8      117.72       85.07      4.04 o 
  -1   8   8        0.33       -0.20      3.52 o 
   0   8   8      338.58      332.63      6.18 o 
   1   8   8       53.57       59.92      3.73 o 
   2   8   8      114.38      114.20      5.24 o 
   3   8   8       13.41       18.42      4.27 o 
   4   8   8       40.79       35.05      6.35 o 
   5   8   8        4.61        4.02      9.24 o 
  -7   9   8       70.51       64.48      9.86 o 
  -6   9   8        6.54        2.65      7.75 o 
  -5   9   8       74.40       47.00      8.74 o 
  -4   9   8       13.15       13.40      8.50 o 
  -3   9   8        1.37       -0.23      4.44 o 
  -2   9   8      365.54      433.52      9.46 o 
  -1   9   8        9.39        7.48      3.94 o 
   0   9   8      297.27      259.12      7.00 o 
   1   9   8       58.06       75.55      4.01 o 
   2   9   8      136.23      113.23      5.05 o 
   3   9   8        2.01        2.28      6.67 o 
   4   9   8        0.06       -1.62      6.58 o 
   5   9   8       18.28       17.28      9.36 o 
  -7  10   8       17.02       13.42      7.88 o 
  -6  10   8        0.54       -1.14      7.65 o 
  -5  10   8       53.27       55.57     10.54 o 
  -4  10   8       45.41       48.05      6.09 o 
  -3  10   8        8.45        5.33      5.81 o 
  -2  10   8       29.83       21.33      6.40 o 
  -1  10   8        5.98        3.01      3.96 o 
   0  10   8       17.32       24.36      5.36 o 
   1  10   8      124.49      163.26      6.28 o 
   2  10   8        3.93        0.59      2.00 o 
   3  10   8        2.32       -2.37      9.07 o 
   4  10   8       21.18       15.95      8.83 o 
  -6  11   8       29.82       26.39      8.76 o 
  -5  11   8        5.37        3.82      7.09 o 
  -4  11   8        7.56        5.32      5.56 o 
  -3  11   8       11.59       21.52      6.32 o 
  -2  11   8       38.51       39.36      8.40 o 
  -1  11   8      629.25      748.21     12.25 o 
   0  11   8      219.43      265.41      8.47 o 
   1  11   8      321.28      247.62     15.04 o 
   2  11   8       94.35       94.48      5.55 o 
   3  11   8       23.53       13.84      9.31 o 
   4  11   8        2.81        2.04      9.83 o 
  -6  12   8        2.30       11.08      9.47 o 
  -5  12   8        5.68        4.12      5.39 o 
  -4  12   8      178.70      191.25     12.33 o 
  -3  12   8       18.40       19.37      5.72 o 
  -2  12   8      133.56      123.09     10.28 o 
  -1  12   8      592.25      627.40     14.18 o 
   0  12   8       98.27      124.53      4.23 o 
   1  12   8      393.44      447.73     13.09 o 
   2  12   8        4.35       -1.21      4.95 o 
   3  12   8        0.64       -2.74      9.33 o 
   4  12   8       66.96       74.19     10.93 o 
  -6  13   8       49.37       60.91     11.99 o 
  -5  13   8        2.32        1.40      7.88 o 
  -4  13   8      126.69      137.90      8.24 o 
  -3  13   8      120.35      110.69      7.57 o 
  -2  13   8       67.02       54.09      6.25 o 
  -1  13   8       73.18       68.19      5.17 o 
   0  13   8      104.66       89.12      7.15 o 
   1  13   8       58.27       41.69      8.15 o 
   2  13   8       75.37       85.96      8.62 o 
   3  13   8       96.92       98.49     11.54 o 
  -5  14   8        1.86       -1.68      8.64 o 
  -4  14   8       66.08       62.93      7.51 o 
  -3  14   8        3.16        2.70      5.93 o 
  -2  14   8        4.46        7.60      5.01 o 
  -1  14   8       19.16       18.46      4.27 o 
   0  14   8        4.93       -1.17      8.44 o 
   1  14   8      146.95      163.99     10.15 o 
   2  14   8        6.07        6.26     10.72 o 
   3  14   8        0.29       -2.78      9.44 o 
  -4  15   8       36.14       61.10      7.66 o 
  -3  15   8        0.35       -0.43      5.78 o 
  -2  15   8       10.36        3.00      5.41 o 
  -1  15   8      144.27      142.96     10.49 o 
   0  15   8       15.72       10.88      8.18 o 
   1  15   8       25.83       25.02      8.91 o 
   2  15   8       47.26       53.36     13.24 o 
  -4  16   8        7.67        9.67      6.81 o 
  -3  16   8       68.27       67.28      9.90 o 
  -2  16   8       24.33       24.44      9.05 o 
  -1  16   8        0.73        3.66      8.44 o 
   0  16   8        9.53        6.40      9.16 o 
   1  16   8      114.67       93.31      9.67 o 
   2  16   8        2.83        2.68     13.97 o 
  -3  17   8        1.51        7.94      9.69 o 
  -2  17   8       30.45       34.35     11.41 o 
  -1  17   8       19.06       14.04     10.52 o 
   0  17   8       11.69       11.05     10.52 o 
  -8   1   9        5.85        7.44     10.74 o 
  -7   1   9       30.49       23.33      8.41 o 
  -6   1   9       78.67       66.86      4.25 o 
  -5   1   9       21.69       16.50      3.51 o 
  -4   1   9       13.78       10.95      3.66 o 
  -3   1   9      120.79      114.16      3.53 o 
  -2   1   9       73.32       71.68      3.59 o 
  -1   1   9        5.96        8.48      2.28 o 
   0   1   9       32.29       32.95      2.73 o 
   1   1   9       14.93       13.09      2.56 o 
   2   1   9        2.90        0.58      2.27 o 
   3   1   9       25.67       20.95      2.22 o 
   4   1   9       19.64       14.88      5.02 o 
   5   1   9        4.60        1.34      6.79 o 
  -8   2   9        0.00        3.60      9.40 o 
  -7   2   9       15.04        6.94      6.93 o 
  -6   2   9        8.64       11.86      3.44 o 
  -5   2   9       12.25        9.03      3.13 o 
  -4   2   9      170.33      195.21      5.54 o 
  -3   2   9       50.52       57.63      3.55 o 
  -2   2   9        0.22        1.49      2.57 o 
  -1   2   9       96.36      110.92      3.59 o 
   0   2   9      220.26      220.72      4.23 o 
   1   2   9      140.84      149.08      4.58 o 
   2   2   9        0.37        0.33      3.54 o 
   3   2   9       13.50       16.41      2.20 o 
   4   2   9       62.43       44.70      5.96 o 
   5   2   9        0.50       -1.92      6.61 o 
  -8   3   9       18.08       19.68     10.54 o 
  -7   3   9       16.51       14.09      6.32 o 
  -6   3   9        0.75       -0.46      3.28 o 
  -5   3   9      102.62      126.60      4.53 o 
  -4   3   9       27.17       34.80      3.96 o 
  -3   3   9      425.48      420.68      7.33 o 
  -2   3   9      150.78      127.88      4.53 o 
  -1   3   9       59.73       47.11      2.92 o 
   0   3   9       29.67       31.84      2.41 o 
   1   3   9     1229.01     1203.04      9.10 o 
   2   3   9      107.89      115.12      3.98 o 
   3   3   9       71.10       76.56      5.77 o 
   4   3   9      408.63      423.37      9.36 o 
   5   3   9        0.09       -5.73      7.43 o 
  -7   4   9       21.23       27.26      8.10 o 
  -6   4   9      197.04      214.61      8.80 o 
  -5   4   9       32.72       38.81      3.63 o 
  -4   4   9      783.88      867.83     11.00 o 
  -3   4   9      283.64      270.55      5.31 o 
  -2   4   9       21.14       20.48      2.75 o 
  -1   4   9      940.01      928.85     10.78 o 
   0   4   9      131.65      174.19      4.52 o 
   1   4   9      728.28      708.80      7.81 o 
   2   4   9     1013.10      999.91     13.26 o 
   3   4   9      354.59      342.64      8.41 o 
   4   4   9        3.79        4.45      5.49 o 
   5   4   9       18.97       24.20      7.29 o 
  -7   5   9       17.82       18.01      7.36 o 
  -6   5   9       34.98       27.35      8.73 o 
  -5   5   9        0.02        0.21      3.17 o 
  -4   5   9      276.40      293.50      7.45 o 
  -3   5   9      503.83      505.08      8.73 o 
  -2   5   9       38.37       30.08      5.54 o 
  -1   5   9       44.13       31.34      2.95 o 
   0   5   9       79.76       65.66      2.15 o 
   1   5   9        0.38        3.01      3.56 o 
   2   5   9      157.72      137.30      3.91 o 
   3   5   9        0.07        1.47      4.69 o 
   4   5   9       65.35       66.80      6.61 o 
   5   5   9        6.28        3.01      6.74 o 
  -7   6   9       31.61       28.05     14.39 o 
  -6   6   9       70.33       79.54     13.59 o 
  -5   6   9      102.19      113.02     17.00 o 
  -4   6   9        1.03       -0.62      4.73 o 
  -3   6   9        0.03        4.14      3.81 o 
  -2   6   9       85.36       76.65      4.44 o 
  -1   6   9      419.59      398.10      6.25 o 
   0   6   9       78.82       58.31      2.37 o 
   1   6   9      440.76      453.82      7.42 o 
   2   6   9        2.26        4.52      5.14 o 
   3   6   9      102.65       82.63      5.75 o 
   4   6   9        0.24        2.64      6.02 o 
   5   6   9       11.91       14.50      7.70 o 
  -7   7   9        0.14        0.53      9.02 o 
  -6   7   9       30.63       31.43      9.59 o 
  -5   7   9        0.38       -3.96      3.96 o 
  -4   7   9        4.51        5.01      6.38 o 
  -3   7   9      465.99      528.94      6.97 o 
  -2   7   9      145.97      174.88      5.25 o 
  -1   7   9       52.83       44.17      3.43 o 
   0   7   9       90.21       80.97      2.92 o 
   1   7   9      601.89      588.50      8.37 o 
   2   7   9        5.35        3.78      5.35 o 
   3   7   9       65.91       63.58      6.60 o 
   4   7   9       63.67       85.63      6.94 o 
   5   7   9       22.04       23.83      7.06 o 
  -7   8   9       92.89       88.89     11.04 o 
  -6   8   9        9.98        9.63      9.21 o 
  -5   8   9      201.52      197.34     11.86 o 
  -4   8   9       87.07       75.76      5.81 o 
  -3   8   9       21.25       17.49      3.47 o 
  -2   8   9      232.53      237.55      6.51 o 
  -1   8   9      412.43      438.05      6.57 o 
   0   8   9      186.54      194.79      4.20 o 
   1   8   9       12.63       16.31      5.04 o 
   2   8   9       91.97       81.73      5.04 o 
   3   8   9       56.23       46.72      6.75 o 
   4   8   9        4.25        4.08      6.41 o 
  -7   9   9      243.92      240.48     12.33 o 
  -6   9   9        0.34        3.69      8.85 o 
  -5   9   9        8.20       12.56      9.29 o 
  -4   9   9      188.99      192.05      8.47 o 
  -3   9   9      164.46      149.30      4.17 o 
  -2   9   9       80.64       65.26      4.10 o 
  -1   9   9        4.28        9.63      3.14 o 
   0   9   9       69.17       92.62      3.87 o 
   1   9   9      211.42      203.04      8.68 o 
   2   9   9      161.59      144.85      8.32 o 
   3   9   9       68.71       75.95      8.15 o 
   4   9   9        0.05        0.38      7.48 o 
  -6  10   9        0.12       -0.50      7.78 o 
  -5  10   9      152.68      161.95     12.59 o 
  -4  10   9        0.00        1.03      5.57 o 
  -3  10   9       65.69       64.12      6.82 o 
  -2  10   9      745.74      746.36      9.38 o 
  -1  10   9      135.53      162.44      5.83 o 
   0  10   9      269.67      229.81      7.55 o 
   1  10   9       26.16       45.67      3.53 o 
   2  10   9        7.97       16.94      7.10 o 
   3  10   9      103.77      115.04      9.11 o 
   4  10   9        0.08        2.84      8.83 o 
  -6  11   9        0.46        3.13      7.82 o 
  -5  11   9       14.98       12.68      5.64 o 
  -4  11   9       34.17       28.90      6.40 o 
  -3  11   9        1.06        3.79      6.35 o 
  -2  11   9       11.55       18.02      6.80 o 
  -1  11   9       49.96       34.86      5.14 o 
   0  11   9      152.30      163.80      7.27 o 
   1  11   9       24.88       23.92      4.64 o 
   2  11   9       37.29       33.84      7.03 o 
   3  11   9       23.26       36.03      9.79 o 
   4  11   9        0.00       -1.07     10.73 o 
  -6  12   9        0.70       -0.39      8.83 o 
  -5  12   9       16.24       24.29      5.97 o 
  -4  12   9        0.00       -1.00      5.50 o 
  -3  12   9       70.56       84.06      9.37 o 
  -2  12   9       79.56       79.62     10.15 o 
  -1  12   9      301.04      216.26     10.91 o 
   0  12   9       87.90       59.98      8.31 o 
   1  12   9       30.96       53.28      6.86 o 
   2  12   9       11.08        6.60      9.69 o 
   3  12   9        3.24        5.86     10.86 o 
  -5  13   9        3.73        7.34      8.18 o 
  -4  13   9        0.00       -1.35      6.15 o 
  -3  13   9       64.43       66.20      7.05 o 
  -2  13   9      174.58      162.17      8.02 o 
  -1  13   9       17.06       14.25      4.61 o 
   0  13   9        4.87       -0.19      8.22 o 
   1  13   9        7.14       -2.90      8.82 o 
   2  13   9        1.61       -9.75     12.38 o 
   3  13   9        1.09       -9.76     10.15 o 
  -5  14   9        0.75       -5.68      9.09 o 
  -4  14   9       10.56        4.20      6.41 o 
  -3  14   9       39.48       39.55      6.66 o 
  -2  14   9       14.33       10.64      5.14 o 
  -1  14   9       47.90       47.39      9.71 o 
   0  14   9        0.05       -2.94      8.89 o 
   1  14   9        7.22       -1.22     10.31 o 
   2  14   9        0.69       -2.55     11.33 o 
  -4  15   9        0.01        0.31      6.66 o 
  -3  15   9       16.01       26.15      6.77 o 
  -2  15   9        0.00        0.54      8.98 o 
  -1  15   9       10.21       10.02      9.98 o 
   0  15   9        4.31       -0.52      9.15 o 
   1  15   9        0.54        1.98     10.55 o 
  -3  16   9       11.19       14.68      9.28 o 
  -2  16   9       69.27       58.92     10.27 o 
  -1  16   9       19.41       31.86     10.21 o 
   0  16   9        9.31       24.38     11.76 o 
  -7   0  10      257.90      261.84     21.17 o 
  -6   0  10      179.60      205.49     17.50 o 
  -5   0  10        8.84        7.26      5.23 o 
  -4   0  10      654.37      704.21     14.56 o 
  -3   0  10      320.87      305.19      7.35 o 
  -2   0  10      984.58     1057.22     13.53 o 
  -1   0  10       99.69      105.80      5.22 o 
   0   0  10      252.71      230.88      6.79 o 
   1   0  10      574.11      624.86     25.68 o 
   2   0  10      248.20      299.03     13.82 o 
   3   0  10      146.14       95.07     11.06 o 
   4   0  10       86.44       76.47     10.53 o 
   5   0  10       40.08       36.04     10.66 o 
  -7   1  10        4.83        7.71      8.73 o 
  -6   1  10       25.84       23.51      5.28 o 
  -5   1  10       93.08       98.12      5.21 o 
  -4   1  10       37.07       34.65      3.86 o 
  -3   1  10        8.97        6.43      3.12 o 
  -2   1  10      875.94     1027.47     10.13 o 
  -1   1  10       34.93       55.70      4.04 o 
   0   1  10      788.98      811.49      7.00 o 
   1   1  10       16.73       15.44      2.60 o 
   2   1  10      190.58      166.17      7.97 o 
   3   1  10      258.51      239.04      9.71 o 
   4   1  10        2.13       -0.48      6.06 o 
   5   1  10        0.00       -2.21      7.33 o 
  -7   2  10        0.10        0.97      6.45 o 
  -6   2  10       37.22       35.42      5.41 o 
  -5   2  10        6.77        7.94      4.01 o 
  -4   2  10      111.60      101.24      4.94 o 
  -3   2  10      213.54      229.91      4.96 o 
  -2   2  10      324.68      350.83      8.22 o 
  -1   2  10      233.52      228.59      5.93 o 
   0   2  10        3.01        4.96      2.60 o 
   1   2  10       42.72       50.39      3.85 o 
   2   2  10       66.38       87.45      3.67 o 
   3   2  10       16.71        9.78      2.29 o 
   4   2  10       28.38       28.53      7.19 o 
   5   2  10        9.38        9.08      7.17 o 
  -7   3  10        5.07        2.96      7.63 o 
  -6   3  10        2.09        0.90      5.43 o 
  -5   3  10       34.43       43.29      4.91 o 
  -4   3  10       11.87       18.89      3.96 o 
  -3   3  10       35.30       20.94      3.61 o 
  -2   3  10      327.49      334.29      6.53 o 
  -1   3  10      655.46      696.61      9.09 o 
   0   3  10       15.97       21.05      3.77 o 
   1   3  10      581.12      581.46      7.15 o 
   2   3  10       12.36        5.48      3.13 o 
   3   3  10       24.89       27.87      4.99 o 
   4   3  10       13.26       10.31      6.96 o 
   5   3  10        6.38        3.15      7.36 o 
  -7   4  10       13.66       17.86      7.56 o 
  -6   4  10        1.46        0.41      6.76 o 
  -5   4  10        8.96        7.24      4.97 o 
  -4   4  10        1.64       -0.08      4.26 o 
  -3   4  10      112.70      137.53      5.17 o 
  -2   4  10        5.07        0.43      3.39 o 
  -1   4  10       98.20      123.01      4.20 o 
   0   4  10      274.83      270.06      6.59 o 
   1   4  10      490.77      498.75      6.89 o 
   2   4  10       89.32       79.06      3.78 o 
   3   4  10        5.84        4.95      5.43 o 
   4   4  10       48.44       38.66      7.08 o 
  -7   5  10        2.54        0.62      7.22 o 
  -6   5  10        4.18        1.98      8.11 o 
  -5   5  10        1.13        2.12      5.14 o 
  -4   5  10      263.51      274.67      7.47 o 
  -3   5  10       15.69       11.42      3.86 o 
  -2   5  10       12.26       10.71      4.15 o 
  -1   5  10       15.85       17.85      3.16 o 
   0   5  10       31.60       34.61      4.22 o 
   1   5  10      235.60      250.86      5.85 o 
   2   5  10      338.80      325.38      6.27 o 
   3   5  10        1.64        6.49      5.82 o 
   4   5  10        5.80        8.04      7.24 o 
  -7   6  10        0.18       -3.94      8.57 o 
  -6   6  10      174.49      179.23     12.58 o 
  -5   6  10        9.91       10.08      5.42 o 
  -4   6  10        0.13        1.11      4.27 o 
  -3   6  10        2.95        6.70      3.93 o 
  -2   6  10       36.22       29.84      4.69 o 
  -1   6  10        1.60       -0.32      2.89 o 
   0   6  10       18.64       18.95      3.97 o 
   1   6  10       20.33       21.98      3.86 o 
   2   6  10        3.22        6.74      5.06 o 
   3   6  10        0.56        1.22      5.81 o 
   4   6  10        0.02       -0.21      6.26 o 
  -7   7  10        2.20        3.85      9.81 o 
  -6   7  10        9.61        4.72      9.16 o 
  -5   7  10        0.13       -1.05      7.73 o 
  -4   7  10        9.86       10.52      4.42 o 
  -3   7  10        3.12        4.71      3.77 o 
  -2   7  10      126.02      145.51      6.05 o 
  -1   7  10       19.07       14.13      3.22 o 
   0   7  10      125.49      135.39      5.38 o 
   1   7  10       32.80       33.31      4.44 o 
   2   7  10       40.00       52.02      5.31 o 
   3   7  10       12.38       13.86      6.05 o 
   4   7  10       24.98       25.07      7.38 o 
  -6   8  10        0.46        4.62      8.95 o 
  -5   8  10        1.17       -1.15      5.40 o 
  -4   8  10      189.20      205.49      6.27 o 
  -3   8  10        3.92        0.91      3.62 o 
  -2   8  10       14.01       21.69      4.62 o 
  -1   8  10        1.06       -0.45      3.21 o 
   0   8  10        0.54        1.85      2.13 o 
   1   8  10       29.25       32.69      5.93 o 
   2   8  10       23.73       25.11      6.25 o 
   3   8  10       12.41        9.65      6.62 o 
   4   8  10        0.10        2.81      7.01 o 
  -6   9  10        9.87       13.12      8.97 o 
  -5   9  10        5.56        4.08      5.58 o 
  -4   9  10        0.01       -1.64      2.63 o 
  -3   9  10       47.24       48.71      4.30 o 
  -2   9  10      274.78      307.54      6.57 o 
  -1   9  10       13.88        1.17      3.09 o 
   0   9  10       69.89      105.15      3.69 o 
   1   9  10        0.70        5.27      6.90 o 
   2   9  10       22.91       14.62      6.89 o 
   3   9  10       10.39        5.89      7.54 o 
  -6  10  10        5.40        4.29     10.57 o 
  -5  10  10        8.88        3.89      6.29 o 
  -4  10  10       21.49       14.72      6.31 o 
  -3  10  10       12.86       13.18      2.96 o 
  -2  10  10       17.69       15.60      3.87 o 
  -1  10  10      182.72      164.60      6.12 o 
   0  10  10       66.25       84.12      5.87 o 
   1  10  10       13.51       25.08      7.10 o 
   2  10  10       18.11       28.16      7.40 o 
   3  10  10       14.92       13.36      7.56 o 
  -6  11  10        7.69       16.59      8.60 o 
  -5  11  10        1.62       -1.40      6.34 o 
  -4  11  10        2.20        1.12      6.50 o 
  -3  11  10        0.85        2.44      6.90 o 
  -2  11  10        3.39        3.54      3.85 o 
  -1  11  10      361.37      356.00      8.89 o 
   0  11  10        0.00        0.13      5.05 o 
   1  11  10        0.09       -3.28      6.41 o 
   2  11  10       87.67       91.68      8.02 o 
   3  11  10        3.47       -2.56      9.86 o 
  -5  12  10        7.56        2.26      7.76 o 
  -4  12  10       46.27       55.23      7.71 o 
  -3  12  10      303.06      297.72     11.34 o 
  -2  12  10        1.41        2.47      8.27 o 
  -1  12  10        0.25        3.21      8.03 o 
   0  12  10       83.78       96.75      8.79 o 
   1  12  10       28.35       25.73     11.71 o 
   2  12  10       37.37       32.74     11.04 o 
  -5  13  10       32.13       33.46     10.57 o 
  -4  13  10      137.87      162.65      9.33 o 
  -3  13  10      188.78      140.56     11.51 o 
  -2  13  10       37.06       24.82      7.81 o 
  -1  13  10       33.99       29.44      8.66 o 
   0  13  10        0.06        0.41      9.54 o 
   1  13  10        0.28       -7.23     11.24 o 
   2  13  10      110.95      126.36     12.56 o 
  -4  14  10       22.54       23.74      6.96 o 
  -3  14  10        7.12       13.91      6.49 o 
  -2  14  10        1.69       -3.37      8.88 o 
  -1  14  10        1.35        8.73      8.38 o 
   0  14  10       54.96       53.79     12.50 o 
   1  14  10       35.87       24.78     11.36 o 
  -3  15  10       28.46       28.33     10.79 o 
  -2  15  10        0.10        1.37      8.75 o 
  -1  15  10       59.21       49.84      9.42 o 
   0  15  10        4.16       -0.76     12.43 o 
  -7   1  11        4.47        5.97      8.73 o 
  -6   1  11        0.54       -3.43      6.24 o 
  -5   1  11        1.51        0.21      3.81 o 
  -4   1  11        5.70        2.30      4.34 o 
  -3   1  11       48.62       34.97      4.20 o 
  -2   1  11        6.25        7.11      5.16 o 
  -1   1  11      217.08      235.81      5.86 o 
   0   1  11       67.88       62.58      3.87 o 
   1   1  11        7.72        6.06      2.08 o 
   2   1  11        1.65        1.09      6.51 o 
   3   1  11        0.25        0.14      6.83 o 
   4   1  11        7.52        4.29      7.09 o 
  -7   2  11        7.87        8.27      9.74 o 
  -6   2  11        0.02        0.88      6.68 o 
  -5   2  11       26.72       26.61      4.91 o 
  -4   2  11        5.36        4.78      4.16 o 
  -3   2  11        0.06        1.30      3.96 o 
  -2   2  11      130.76      143.60      5.97 o 
  -1   2  11     1041.78     1078.00     13.10 o 
   0   2  11       62.16       71.50      4.64 o 
   1   2  11        6.74        2.03      2.92 o 
   2   2  11        7.97       10.51      2.30 o 
   3   2  11        0.07       -2.01      6.85 o 
   4   2  11        1.14        1.77      7.09 o 
  -7   3  11        4.01        7.59      7.55 o 
  -6   3  11       23.11       28.12      6.72 o 
  -5   3  11       49.50       50.29      5.20 o 
  -4   3  11        3.73        1.25      4.46 o 
  -3   3  11      390.58      372.27      7.75 o 
  -2   3  11        0.81       -2.80      4.41 o 
  -1   3  11      803.61      798.56      8.41 o 
   0   3  11      407.85      439.08      6.94 o 
   1   3  11       13.46       12.34      3.31 o 
   2   3  11      321.49      316.61      5.78 o 
   3   3  11       13.24       10.91      6.51 o 
   4   3  11        2.40        6.87      6.89 o 
  -7   4  11        6.66       -0.27      8.00 o 
  -6   4  11       15.50       14.42      7.72 o 
  -5   4  11       71.49       80.15      5.88 o 
  -4   4  11        9.02        8.03      4.63 o 
  -3   4  11        5.52        3.23      4.08 o 
  -2   4  11      287.41      322.13      7.02 o 
  -1   4  11       28.51       32.03      3.68 o 
   0   4  11      557.11      512.44      8.43 o 
   1   4  11      148.59      120.38      4.88 o 
   2   4  11      157.37      160.96      4.86 o 
   3   4  11        1.40        1.87      6.72 o 
   4   4  11        3.42        9.47      8.07 o 
  -7   5  11        1.63        0.55      8.11 o 
  -6   5  11       94.39       69.25     10.02 o 
  -5   5  11        6.62        7.97      4.65 o 
  -4   5  11       11.26        8.54      4.88 o 
  -3   5  11      322.97      346.95      8.40 o 
  -2   5  11       32.36       28.45      4.57 o 
  -1   5  11       12.41       12.58      3.34 o 
   0   5  11      133.86      126.17      5.50 o 
   1   5  11      144.41      133.01      5.06 o 
   2   5  11        0.02       -4.29      5.54 o 
   3   5  11       11.74       14.61      6.85 o 
   4   5  11       33.11       32.01      7.65 o 
  -6   6  11       62.12       50.78     14.21 o 
  -5   6  11       33.10       35.50      5.92 o 
  -4   6  11       98.74       93.20      7.36 o 
  -3   6  11       16.58       20.19      4.19 o 
  -2   6  11      180.79      192.70      6.95 o 
  -1   6  11      282.26      305.30      5.65 o 
   0   6  11        1.16       -0.37      3.93 o 
   1   6  11       20.59       20.18      4.09 o 
   2   6  11       89.62      114.03      6.82 o 
   3   6  11       30.76       23.86      6.20 o 
  -6   7  11        7.04        0.16      9.42 o 
  -5   7  11       33.04       27.58      6.18 o 
  -4   7  11       15.23       14.95      5.74 o 
  -3   7  11      141.76      161.26      5.91 o 
  -2   7  11       67.26       69.70      5.62 o 
  -1   7  11        7.40        3.41      3.26 o 
   0   7  11       49.20       54.53      4.92 o 
   1   7  11       97.72       82.15      4.78 o 
   2   7  11       51.93       39.55      6.26 o 
   3   7  11        0.04       -0.95      6.39 o 
  -6   8  11        1.34        2.44      9.30 o 
  -5   8  11       60.73       56.57      6.75 o 
  -4   8  11       51.02       54.51      5.29 o 
  -3   8  11       92.20       78.99      5.07 o 
  -2   8  11       59.05       59.26      5.64 o 
  -1   8  11      114.89      129.69      4.81 o 
   0   8  11       57.14       39.54      5.15 o 
   1   8  11       20.55       15.35      5.91 o 
   2   8  11       78.20       88.51      7.31 o 
   3   8  11       53.71       46.26      7.58 o 
  -6   9  11       59.39       56.05     15.16 o 
  -5   9  11       24.62       27.51      6.62 o 
  -4   9  11      132.66      130.91      8.70 o 
  -3   9  11       22.35       21.00      4.61 o 
  -2   9  11      101.73       98.43      5.00 o 
  -1   9  11        0.06        1.58      4.34 o 
   0   9  11        3.24        1.86      4.90 o 
   1   9  11      113.45      120.69      8.88 o 
   2   9  11        0.21        0.17      6.89 o 
   3   9  11        1.88        3.29      8.09 o 
  -5  10  11        1.23        2.90      6.30 o 
  -4  10  11      181.91      177.51      9.55 o 
  -3  10  11       32.55       27.11      7.22 o 
  -2  10  11        1.22       -2.14      4.69 o 
  -1  10  11       17.60       13.91      4.79 o 
   0  10  11       33.34       14.05      6.67 o 
   1  10  11       13.52       23.43      7.34 o 
   2  10  11        4.37        4.00      7.42 o 
  -5  11  11        4.63        1.71     10.32 o 
  -4  11  11       66.86       81.18      8.86 o 
  -3  11  11        1.18        0.22      6.86 o 
  -2  11  11       94.99       97.52      5.88 o 
  -1  11  11       36.24       33.14      5.80 o 
   0  11  11        6.37        2.13      6.18 o 
   1  11  11       65.82       72.72      7.97 o 
   2  11  11        0.27       -0.20      7.52 o 
  -4  12  11       12.05       12.79      7.21 o 
  -3  12  11       91.33       72.78      8.55 o 
  -2  12  11        6.14        2.72      9.41 o 
  -1  12  11        0.03       -4.45      5.21 o 
   0  12  11       16.55       17.20      6.77 o 
   1  12  11       10.12       16.56      8.05 o 
  -4  13  11       20.31       19.47      8.67 o 
  -3  13  11       46.56       55.97      9.99 o 
  -2  13  11        1.75        6.35      8.01 o 
  -1  13  11        4.80       -4.30     10.27 o 
   0  13  11        0.00       -0.79     10.20 o 
   1  13  11        1.60       -9.91     11.21 o 
  -3  14  11       35.87       41.23     10.27 o 
  -2  14  11        1.68       -2.30      9.22 o 
  -1  14  11       14.61       17.28     10.46 o 
   0  14  11        0.58        3.15     10.91 o 
  -7   0  12        7.17       -1.36     15.27 o 
  -6   0  12       25.02       20.09     12.70 o 
  -5   0  12       26.12       17.74     12.68 o 
  -4   0  12       54.11       41.30      6.71 o 
  -3   0  12       72.28       65.68      6.80 o 
  -2   0  12      796.92      851.10     15.90 o 
  -1   0  12       82.75       69.25      5.44 o 
   0   0  12        8.29       12.61      9.93 o 
   1   0  12      522.85      588.66     17.85 o 
   2   0  12        0.02       -1.75     10.62 o 
   3   0  12        5.32       11.42      9.21 o 
  -6   1  12       23.41       17.78      8.75 o 
  -5   1  12        1.84        6.20      5.21 o 
  -4   1  12      144.56      171.35      7.31 o 
  -3   1  12      191.82      215.83      6.24 o 
  -2   1  12       16.55       27.74      5.30 o 
  -1   1  12      154.28      197.72      8.48 o 
   0   1  12      105.18       97.08      4.64 o 
   1   1  12       17.59       19.15      6.89 o 
   2   1  12       28.07       40.79      7.84 o 
   3   1  12       35.63       46.78      7.53 o 
  -6   2  12        5.22        4.99      6.94 o 
  -5   2  12        6.38        4.94      6.43 o 
  -4   2  12       29.35       21.03      5.46 o 
  -3   2  12      538.77      577.59     12.35 o 
  -2   2  12       34.45       29.44      5.14 o 
  -1   2  12      112.59      125.00      4.94 o 
   0   2  12       42.98       55.20      4.15 o 
   1   2  12      137.68      176.12      6.19 o 
   2   2  12       14.54       16.61      4.72 o 
   3   2  12        8.09        1.91      7.68 o 
  -6   3  12        5.11        2.08      7.22 o 
  -5   3  12       22.56       17.96      5.95 o 
  -4   3  12       22.53       21.03      6.29 o 
  -3   3  12      178.67      174.90      6.53 o 
  -2   3  12      175.60      199.83      6.73 o 
  -1   3  12      290.52      348.23      6.51 o 
   0   3  12        0.01        2.22      3.88 o 
   1   3  12        0.02        1.17      3.41 o 
   2   3  12       34.14       32.40      7.30 o 
   3   3  12       44.53       49.57      8.64 o 
  -6   4  12       15.22       15.13      8.33 o 
  -5   4  12        9.68        9.36      5.72 o 
  -4   4  12        5.76       10.49      6.24 o 
  -3   4  12        0.02        1.86      4.51 o 
  -2   4  12       35.07       38.90      5.00 o 
  -1   4  12        0.95       -0.75      3.58 o 
   0   4  12       17.25        8.61      4.11 o 
   1   4  12       37.69       45.52      4.26 o 
   2   4  12        6.81        8.81      6.95 o 
   3   4  12        0.03       -1.70      7.36 o 
  -6   5  12        4.43        0.86      9.35 o 
  -5   5  12       25.65       15.83      6.24 o 
  -4   5  12        0.00        1.72      6.14 o 
  -3   5  12       19.27       16.08      4.78 o 
  -2   5  12       10.35        4.51      4.59 o 
  -1   5  12       10.69        2.09      4.37 o 
   0   5  12       45.51       51.18      4.88 o 
   1   5  12       16.48       11.71      4.09 o 
   2   5  12       35.80       23.85      7.62 o 
   3   5  12        5.25        5.18      7.70 o 
  -6   6  12       18.72       15.95      9.83 o 
  -5   6  12        2.56       -2.44      6.33 o 
  -4   6  12        4.73       -0.76      6.17 o 
  -3   6  12        3.40        1.52      5.21 o 
  -2   6  12        0.46        0.81      5.16 o 
  -1   6  12       71.55       69.69      5.45 o 
   0   6  12      206.77      189.37      6.66 o 
   1   6  12       10.31       11.18      4.07 o 
   2   6  12       25.23       31.13      5.91 o 
   3   6  12       21.43       20.31      7.64 o 
  -6   7  12        3.09       11.39     10.17 o 
  -5   7  12       50.07       57.89      7.67 o 
  -4   7  12        0.37        2.85      5.39 o 
  -3   7  12        3.39        2.86      5.19 o 
  -2   7  12        2.11        1.39      4.97 o 
  -1   7  12       29.72       34.00      5.02 o 
   0   7  12        4.65        4.29      4.57 o 
   1   7  12       14.58       14.75      4.49 o 
   2   7  12        5.33        8.75      6.44 o 
  -5   8  12        7.51        8.87      6.60 o 
  -4   8  12       17.07       18.85      6.79 o 
  -3   8  12       30.59       29.56      5.25 o 
  -2   8  12       15.17       12.47      4.99 o 
  -1   8  12        9.58        8.36      5.16 o 
   0   8  12        0.48        1.83      4.98 o 
   1   8  12       28.48       41.18      6.75 o 
   2   8  12        0.44        3.54      6.50 o 
  -5   9  12        5.34        2.12      6.93 o 
  -4   9  12       30.33       28.23      7.24 o 
  -3   9  12       41.18       39.63      5.46 o 
  -2   9  12        5.74       11.30      5.18 o 
  -1   9  12       11.44       15.07      5.34 o 
   0   9  12        0.58        1.46      5.24 o 
   1   9  12        0.49        0.16      7.34 o 
   2   9  12        0.21        1.98      7.68 o 
  -5  10  12        2.75        7.43     10.42 o 
  -4  10  12        1.99       -0.61      7.04 o 
  -3  10  12       72.00       56.24      8.10 o 
  -2  10  12        0.19        0.64      5.00 o 
  -1  10  12        1.75       -0.44      5.26 o 
   0  10  12       26.18       23.81      7.22 o 
   1  10  12       22.22       27.87      7.99 o 
  -4  11  12        0.09        4.08      7.81 o 
  -3  11  12        8.56        8.15      7.65 o 
  -2  11  12       33.01       29.31      8.05 o 
  -1  11  12        7.98        7.12      5.38 o 
   0  11  12        3.06        9.84      7.02 o 
   1  11  12        9.26        9.76      7.76 o 
  -3  12  12       31.73       53.91      8.92 o 
  -2  12  12        3.54        4.43      7.76 o 
  -1  12  12        1.73        9.23      8.96 o 
   0  12  12       41.00       48.15      8.57 o 
  -2  13  12       32.69       24.08     11.49 o 
  -1  13  12        7.36        7.76     10.71 o 
  -6   1  13        0.25        0.93      9.56 o 
  -5   1  13       67.60       72.60      7.16 o 
  -4   1  13       56.61       53.64      6.60 o 
  -3   1  13      508.35      536.94     11.23 o 
  -2   1  13      144.65      145.41      6.52 o 
  -1   1  13        4.64        5.54      4.54 o 
   0   1  13       19.01       15.73      6.56 o 
   1   1  13        7.21       12.25      6.92 o 
   2   1  13        6.28        3.73      8.08 o 
  -6   2  13        0.15       -0.01      7.00 o 
  -5   2  13        3.19        5.86      5.66 o 
  -4   2  13        0.50       -4.49      5.53 o 
  -3   2  13       85.46       89.84      7.07 o 
  -2   2  13       90.01       97.89      5.90 o 
  -1   2  13        0.97       -1.42      4.15 o 
   0   2  13       70.61       54.76      5.12 o 
   1   2  13        1.22        6.90      4.92 o 
   2   2  13        0.23        3.23      6.96 o 
  -6   3  13        0.02        2.19      7.50 o 
  -5   3  13       12.94       17.14      6.96 o 
  -4   3  13        0.02        3.01      6.55 o 
  -3   3  13       25.31       22.27      5.78 o 
  -2   3  13       29.65       27.61      4.98 o 
  -1   3  13        0.17        1.75      4.20 o 
   0   3  13        1.99        1.62      3.89 o 
   1   3  13        3.38        1.17      5.07 o 
   2   3  13        8.90        6.75      7.88 o 
  -6   4  13        0.06        3.94      9.49 o 
  -5   4  13       60.12       64.36      7.91 o 
  -4   4  13        4.49       12.78      6.31 o 
  -3   4  13        0.01        0.52      5.25 o 
  -2   4  13        8.53       11.06      4.87 o 
  -1   4  13        3.33        2.69      4.35 o 
   0   4  13       88.28       71.85      5.28 o 
   1   4  13       17.72       31.17      5.56 o 
   2   4  13        2.64       10.21      7.72 o 
  -5   5  13        2.22        3.59      6.72 o 
  -4   5  13        3.96        2.38      6.75 o 
  -3   5  13       22.55        8.16      5.66 o 
  -2   5  13       92.07       80.38      5.93 o 
  -1   5  13        5.18       -0.23      4.83 o 
   0   5  13       42.82       38.50      4.92 o 
   1   5  13       51.61       60.38      8.23 o 
   2   5  13       30.48       34.39      8.46 o 
  -5   6  13      138.36      144.87      9.37 o 
  -4   6  13       40.81       36.50      7.33 o 
  -3   6  13       12.81       10.79      5.63 o 
  -2   6  13       66.42       66.61      5.78 o 
  -1   6  13       24.50       19.50      5.13 o 
   0   6  13        1.36       -0.81      4.45 o 
   1   6  13        3.36        9.43      7.53 o 
   2   6  13       19.27       21.62      7.76 o 
  -5   7  13       41.59       42.09      8.13 o 
  -4   7  13       19.38       18.56      5.89 o 
  -3   7  13      106.17      107.36      6.94 o 
  -2   7  13        1.04       -0.13      5.57 o 
  -1   7  13        0.00       -0.64      4.88 o 
   0   7  13        4.73       14.54      4.66 o 
   1   7  13       34.26       29.19      6.27 o 
  -5   8  13        2.05       -0.93      7.11 o 
  -4   8  13       70.96       59.91      8.26 o 
  -3   8  13        0.05       -4.63      5.44 o 
  -2   8  13       18.58       13.90      5.69 o 
  -1   8  13       63.03       57.09      5.96 o 
   0   8  13       25.87       22.21      5.35 o 
   1   8  13        0.13       -3.44      6.36 o 
  -4   9  13        0.06        0.90      7.69 o 
  -3   9  13       49.19       63.08      8.73 o 
  -2   9  13       22.48       17.43      5.67 o 
  -1   9  13        0.19       -0.62      5.31 o 
   0   9  13       23.91       27.85      7.21 o 
   1   9  13       20.60       22.13      7.38 o 
  -3  10  13        1.75        5.93      7.89 o 
  -2  10  13        0.05        1.75      7.17 o 
  -1  10  13       54.29       64.61      6.34 o 
   0  10  13        3.18        1.96      6.68 o 
  -2  11  13       24.37       22.51      7.95 o 
  -1  11  13        0.67        0.16      7.18 o 
  -5   0  14      341.33      372.89     16.59 o 
  -4   0  14      306.96      288.74     15.30 o 
  -3   0  14       10.67       28.15      9.48 o 
  -2   0  14        2.18       -1.97     13.49 o 
  -1   0  14       21.04       27.21     11.68 o 
   0   0  14       45.92       51.51     11.45 o 
   1   0  14       15.22       19.20     12.02 o 
  -5   1  14       24.96       34.50      8.98 o 
  -4   1  14       72.24       96.90      7.35 o 
  -3   1  14        0.46        1.37      5.23 o 
  -2   1  14        4.20        6.01      5.16 o 
  -1   1  14       38.48       45.29      6.56 o 
   0   1  14        3.49        3.96      5.67 o 
   1   1  14        0.20       -0.07      5.66 o 
  -5   2  14      172.80      165.56     12.23 o 
  -4   2  14      123.64      112.86      8.22 o 
  -3   2  14       78.23       90.59      6.95 o 
  -2   2  14       55.19       56.59      5.57 o 
  -1   2  14        0.19        0.61      4.39 o 
   0   2  14        3.53        6.88      5.57 o 
   1   2  14       30.15       32.41      8.21 o 
  -5   3  14       13.32       13.94      7.50 o 
  -4   3  14       17.25       27.51      7.23 o 
  -3   3  14        0.02       -0.23      5.48 o 
  -2   3  14        0.90        0.64      4.85 o 
  -1   3  14        9.91       13.85      4.67 o 
   0   3  14       10.44       10.16      6.00 o 
   1   3  14        0.00       -2.83      7.93 o 
  -5   4  14        0.04        1.20      7.38 o 
  -4   4  14        1.13       -2.58      6.77 o 
  -3   4  14       22.98       20.85      5.46 o 
  -2   4  14        0.22       -1.36      5.04 o 
  -1   4  14        0.70       -2.73      4.90 o 
   0   4  14       35.79       31.05      6.01 o 
   1   4  14        9.10        8.62      8.44 o 
  -4   5  14        0.77       -2.12      6.98 o 
  -3   5  14        1.37        2.47      6.24 o 
  -2   5  14        0.02       -0.03      5.17 o 
  -1   5  14        6.17       10.61      4.78 o 
   0   5  14       28.11       30.04      6.26 o 
   1   5  14        2.45        6.06      7.30 o 
  -4   6  14        2.11        6.04      5.87 o 
  -3   6  14        7.44       12.37      6.16 o 
  -2   6  14       81.73       92.50      6.46 o 
  -1   6  14        3.57        3.76      5.03 o 
   0   6  14        2.39        8.67      7.96 o 
  -4   7  14        0.93        1.40      7.38 o 
  -3   7  14        8.27       10.20      5.72 o 
  -2   7  14       69.62       64.85      6.80 o 
  -1   7  14        0.01        0.06      5.15 o 
   0   7  14       11.97       16.56      8.17 o 
  -3   8  14        5.42        7.32      7.57 o 
  -2   8  14        1.76        0.48      5.77 o 
  -1   8  14        0.01        1.44      5.54 o 
  -2   9  14        4.88        3.93      7.27 o 
  -4   1  15       19.00       18.65      7.52 o 
  -3   1  15        0.03        1.04      7.95 o 
  -2   1  15        9.69       12.22      7.13 o 
  -1   1  15        2.90        1.36      6.44 o 
   0   1  15        0.04       -2.17      5.99 o 
  -4   2  15        0.64        6.45      6.62 o 
  -3   2  15        0.08       -0.07      6.12 o 
  -2   2  15        0.02       -2.59      7.66 o 
  -1   2  15        0.40        4.02      6.08 o 
   0   2  15        1.56        5.29      6.13 o 
  -3   3  15        0.19        0.19      5.93 o 
  -2   3  15       24.82       31.22      5.86 o 
  -1   3  15       15.40       19.50      7.17 o 
  -3   4  15        1.76        5.24      5.81 o 
  -2   4  15        0.02       -3.52      5.68 o 
  -1   4  15        4.89       13.42      6.85 o 
  -3   5  15        7.23        8.87      6.65 o 
  -2   5  15        9.30        9.47      5.60 o 
  -1   5  15        0.46        4.00      6.54 o 
                                                 
